# Supplementary material for: Blocking and re-arrangement of pots in greenhouse experiments: which approach is more effective?
Source: Plant Methods. 2019 Nov 27;15:143. doi: 10.1186/s13007-019-0527-4 (PMC6882062; doi:10.1186/s13007-019-0527-4)
Supplement: Supplementary file 2 — Additional file 2. Data and complete program code written in SAS for performing simulations and analysis. [file 13007_2019_527_MOESM2_ESM.txt]

;*Makros;
%Macro merge(data1,data2,by,out=out);
proc sort data=&data1;by &by;run;
proc sort data=&data2;by &by;run;
data &out;merge &data1 &data2;by &by;run;
%Mend merge;
;
%Macro Raenge(n);
%do i=0 %to &n;
Proc sort data=sommergerste;by tisch b&i;run;
Proc rank data=sommergerste out=sommergerste;
by tisch b&i;
var position; ranks plot&i;
run;
data sommergerste;set sommergerste;
p&i=plot&i;drop plot&i;run;
%end;
%Mend raenge;
;
%Macro alpha (data,n,design,out=a2);
data a0;set &data;run;
data a0;set a0;where plot ne .;drop x;
d=round((_n_+4*&n/2-0.5)/4/&n);
tisch=round((_n_+&n/2-0.5)/&n)-(d-1)*4;
run;
data &out;d=.;tisch=.;block=.;plot=.;run;
%do i=1 %to 20/&n;
data a1;set a0;
g=b&i;
block=&i;
b&design=block;
p&design=plot;
run;
data &out;set &out a1;keep d tisch block plot g b&design p&design;
run;
%end;
%h1 (&design,b&design,p&design,in=&out);
%mend alpha;
;
%Macro rc_resolv (data,out=a2);
data a0;set &data;run;
data a0;set a0;where col ne .;drop x;
d=round((_n_+40/2-0.5)/4/10);
tisch=round((_n_+5-0.5)/10)-(d-1)*4;
run;
data &out;d=.;tisch=.;col=.;row=.;run;
%do i=1 %to 2;
data a1;set a0;
g=c&i;
row=&i;
run;
data &out;set &out a1;keep d tisch col row g;
run;
%end;
%mend rc_resolv;
;
%Macro rc_nonresolv (data,out=a2);
data a0;set &data;run;
data a0;set a0;where col ne .;drop x;
d=round((_n_+5-0.5)/10);
run;
data &out;d=.;tisch=.;col=.;row=.;run;
%do i=1 %to 4;
data a1;set a0;
g=c&i;
row=&i;
tisch=round((&i+0.5)/2)*2-1;
if tisch=3 then row=row-2;
run;
data &out;set &out a1;variante=1;keep variante d tisch col row g;
run;
%end;
%mend rc_nonresolv;
;
%Macro h1 (design,v1,v2,in=a2);
proc sort data=&in;by d tisch &v1 &v2 g;run;
data a2;set &in;where d ne .;
if tisch in (2,4) then do;
	d=d+100;
	tisch=tisch-1;
end;
variante=1;
run;
data a3;set a2;
tisch=tisch+1;
variante=2;
run;
data a4;set a2 a3;
run;
%merge (a4,sommergerste, tisch variante &v1 &v2,out=sommer&design);
Proc sort data=sommer&design;by d  variante tisch &v1 &v2;run;
data sommer&design;set sommer&design;
if tisch in (2,4) then do;&v1=100;&v2=100;end;
block=&v1;
plot=&v2;
if variante=1 then d1=1;else d1=0;
run;
Proc sort data=sommer&design;by d tisch variante position;run;
Proc datasets library=work;
delete a0-a4 ;
run;quit;
%mend h1;
;
%Macro neustart(design, trait,liste=%str(),liste2=%str());
	%if (&i =&design) %then %do;
		%if (&j=&trait) %then %do;
/**/				data a1;set a1;if d in (&liste) then delete;run;
				data a2;set a2;if d in (&liste) then delete;run;
				data c3;set c3;if d in (&liste) then delete;run;
				data c4;set c4;if d in (&liste) then delete;run;
				Proc mixed data=sommer;where d in (&liste2);
				by d;
				class variante block g tisch;
				model x&trait=variante g*variante/ddfm=kr;
				random tisch(variante) block*d1(tisch);
				repeated/group=variante;
				lsmeans g*variante/pdiff;
				parms (.1)( 30)( 6)( 20);
				ods output diffs=x1 covparms=x2   convergencestatus=x3  FitStatistics=x4;
				run;
				data a1;set a1 x1;run;
				data a2;set a2 x2;run;
				data c3;set c3 x3;run;
				data c4;set c4 x4;run;
				Proc sort data=a1;by d;run;
				Proc sort data=a2;by d;run;
				Proc sort data=c3;by d;run;
				Proc sort data=c4;by d;run;
				Proc datasets library=work;
				delete x1-x4  ;
				run;quit;
/**/			%end;
		%end;
%Mend neustart;
;
%Macro neustart2(design, trait,liste=%str(),liste2=%str());
/**/	%if (&i =&design) %then %do;
		%if (&j=&trait) %then %do;
				data a1;set a1;if d in (&liste) then delete;run;
				data a2;set a2;if d in (&liste) then delete;run;
				data c3;set c3;if d in (&liste) then delete;run;
				data c4;set c4;if d in (&liste) then delete;run;
				Proc mixed data=sommer;where d in (&liste2);
				by d;
				class variante col row g tisch ;
				model x&trait=variante g*variante/ddfm=kr;
				random tisch(variante) col*d1(tisch) row*d1(tisch);
				repeated/group=variante;
				lsmeans g*variante/pdiff;
				parms (.1)(.1)( 30)( 6)( 20);
				ods output diffs=x1 covparms=x2   convergencestatus=x3  FitStatistics=x4;
				run;
				proc print data=x3;run;
				data a1;set a1 x1;run;
				data a2;set a2 x2;run;
				data c3;set c3 x3;run;
				data c4;set c4 x4;run;
				Proc sort data=a1;by d;run;
				Proc sort data=a2;by d;run;
				Proc sort data=c3;by d;run;
				Proc sort data=c4;by d;run;
				Proc datasets library=work;
				delete x1-x4  ;
				run;quit;
/**/			%end;
		%end;
%Mend neustart2;
;
%Macro neustart3(design, trait,liste=%str(),liste2=%str());
	%if (&i =&design) %then %do;
		%if (&j=&trait) %then %do;
				data a1;set a1;if d in (&liste) then delete;run;
				data a2;set a2;if d in (&liste) then delete;run;
				data c3;set c3;if d in (&liste) then delete;run;
				data c4;set c4;if d in (&liste) then delete;run;
				Proc mixed data=sommer;where d in (&liste2);
				by d;
				class variante col row g tisch ;
				model x&j=variante tisch(variante) g*variante/ddfm=kr;
				repeated col/ sub=tisch*row  group=variante type=sp(pow) (col) local ;
				lsmeans g*variante/pdiff;
				parms (0.01 1 10)(0.01 .1)(0.01 1 10)(0.1)(0.01 1 10);
				ods output diffs=x1 covparms=x2   convergencestatus=x3  FitStatistics=x4;
				run;
				data a1;set a1 x1;run;
				data a2;set a2 x2;run;
				data c3;set c3 x3;run;
				data c4;set c4 x4;run;
				Proc sort data=a1;by d;run;
				Proc sort data=a2;by d;run;
				Proc sort data=c3;by d;run;
				Proc sort data=c4;by d;run;
				Proc datasets library=work;
				delete x1-x4  ;
				run;quit;
			%end;
		%end;
%Mend neustart3;
;
%Macro auswertung(n,t);
data sammel1;run;
data sammel2;run;
data sammel3;run;
data sammel4;run;
data converge;run;
data check;run;
%do i=0 %to &n;
data sommer;set sommer&i;
x1=FM;x2=	TM;x3=	SPAD1;x4=	SPAD2;x5=	C;x6=	N;x7= c_n;
run;
%do j=1 %to &t;
%put &i &j;
/*****************************************************************/
proc printto log='D:\temp\temp3.tmp' new;run;
options nospool;
ods results=off;
ods listing close;
/*****************************************************************/
Proc mixed data=sommer ;*where d<3;
by d;
class variante block g tisch;
model x&j=variante g*variante/ddfm=kr;
random tisch(variante) block*d1(tisch);
repeated/group=variante;
lsmeans g*variante/pdiff;
ods output diffs=a1 covparms=a2  convergencestatus=c3 FitStatistics=c4 ;
run;
%put &i &j;
%put vorher &i &j;
				%neustart(1,2,liste=%str(31,57),liste2=%str(31,57));
				%neustart(1,5,liste=%str(15,17,73,99,120,154,155,184),liste2=%str(15,17,73,99,120,154,155,184));
				%neustart(2,2,liste=%str( 123,147,179),liste2=%str(123,147,179));
				%neustart(2,5,liste=%str(  32,142),liste2=%str(32,142));
				%neustart(3,2,liste=%str(3,  13,  24,  48,  65,  99, 111, 123, 132, 140, 143, 166, 168, 189, 195),liste2=%str(3,  13,  24,  48,  65,  99, 111, 123, 132, 140, 143, 166, 168, 189, 195));
				%neustart(3,5,liste=%str(44,  64, 114, 164, 188),liste2=%str(44,  64, 114, 164, 188));
				%neustart(4,2,liste=%str(6, 33, 40, 71,110,112,117,176),liste2=%str(6, 33, 40, 71,110,112,117,176));
				%neustart(4,5,liste=%str(18, 50, 55, 76,102,167,175),liste2=%str(18, 50, 55, 76,102,167,175));
				%neustart(5,2,liste=%str(5,   6,  38,  54,  66,  71,  77,  78,  89,  90, 103, 146, 173, 176, 183, 190, 192),liste2=%str(5,   6,  38,  54,  66,  71,  77,  78,  89,  90, 103, 146, 173, 176, 183, 190, 192));
				%neustart(5,5,liste=%str( 37,  39,  46,  56,  73,  94, 115, 172),liste2=%str( 37,  39,  46,  56,  73,  94, 115, 172));
				%neustart(6,2,liste=%str(7, 39, 84,128,139,164),liste2=%str(7, 39, 84,128,139,164));
				%neustart(6,5,liste=%str(53,126,143),liste2=%str(53,126,143));
				%neustart(7,2,liste=%str(26, 39, 66, 89, 93,134,151,185),liste2=%str(26, 39, 66, 89, 93,134,151,185));
				%neustart(7,5,liste=%str(57,169,186),liste2=%str(57,169,186));
				%neustart(8,2,liste=%str(7, 14, 29, 35, 37, 51, 54, 56, 62,108,122,123,134),liste2=%str(7, 14, 29, 35, 37, 51, 54, 56, 62,108,122,123,134));
				%neustart(8,5,liste=%str(19, 21, 34, 49, 59, 67, 84,105,118,143,172),liste2=%str(19, 21, 34, 49, 59, 67, 84,105,118,143,172));
				%neustart(9,2,liste=%str(16, 30, 79,104,134,159,178,199),liste2=%str(16, 30, 79,104,134,159,178,199));
				%neustart(9,5,liste=%str(1,23,25, 28, 73, 87,107,144),liste2=%str(1,23,25, 28, 73, 87,107,144));
				%neustart(10,2,liste=%str(3,  7, 47, 65,125,157),liste2=%str(3,  7, 47, 65,125,157));
				%neustart(10,5,liste=%str(11, 26, 53,143,145),liste2=%str(11, 26, 53,143));
				%neustart(11,2,liste=%str(3, 11, 27, 66, 92,115,122,127,141,162),liste2=%str(3, 11, 27, 66, 115,122,127,141,162));
				%neustart(11,5,liste=%str(14, 85, 88, 96, 99,116,135,146,190),liste2=%str(14, 85, 88, 96, 99,116,135,146,190));

data a1;set a1;design=&i; trait=&j;
if design=10 then if trait= 2 then if d in ( 10,29,68,73,152,177   ) then delete;
if design=10 then if trait= 4 then if d in ( 145  ) then delete;
if design=10 then if trait= 5 then if d in ( 33,83,116,164) then delete;
if design=10 then if trait= 6 then if d in (58,70,111,118,180) then delete;
if design=10 then if trait= 7 then if d in ( 7,30,155,180) then delete;
if design=11 then if trait= 2 then if d in (13) then delete;
if design=11 then if trait= 5 then if d in (82) then delete;
if design=11 then if trait= 6 then if d in (6,63,108,112,147,187,190) then delete;
if design=11 then if trait= 7 then if d in (9,63,108,116,121,141,147,158,187,188) then delete;
run;
Proc sort data=a1;by d variante  design trait;run;
Proc means data=a1 noprint;where variante=_variante;by d variante design trait ;var stderr;output out=sed ;run;
Proc means data=a1 noprint;by d design trait;var stderr;output out=aa1 ;run;
data sed;set sed;where _stat_='MEAN';run;
data aa1;set aa1;where _stat_='MIN';if stderr ne 0 then delete;run;
data sammel3;set sammel3 sed;run;
data check;set check aa1 ;run;

data c3;set c3;where status=1;data=&i;trait=&j;run;
data converge;set converge c3;run;
data a2;set a2;where covparm='Residual';
design=&i;
j=&j;
if design=10 then if j= 2 then if d in ( 10,29,68,73,152,177   ) then delete;
if design=10 then if j= 4 then if d in ( 145  ) then delete;
if design=10 then if j= 5 then if d in ( 33,83,116,164) then delete;
if design=10 then if j= 6 then if d in (58,70,111,118,180) then delete;
if design=10 then if j= 7 then if d in ( 7,30,155,180) then delete;
if design=11 then if j= 2 then if d in (13) then delete;
if design=11 then if j= 5 then if d in (82) then delete;
if design=11 then if j= 6 then if d in (6,63,108,112,147,187,190) then delete;
if design=11 then if j= 7 then if d in (9,63,108,116,121,141,147,158,187,188) then delete;
run;
Proc mixed data=a2 cl;
class group design j;
model estimate=group/ddfm=kr cl;
repeated/group=group;
lsmeans group/cl;
ods output tests3=b4 lsmeans=a4;
run;
Proc mixed data=sed cl;
class variante  design trait;
model stderr=variante/ddfm=kr cl;
repeated/group=variante;
lsmeans variante/cl;
ods output tests3=b5 lsmeans=a5;
run;
data a4;set a4;
criteria='VC      ';
if grouP='variante 1' then variante=1;
if grouP='variante 2' then variante=2;
design=&i;
var='        ';
j=&j;
keep criteria design var variante estimate stderr upper lower j;
run;
data b4;set b4;
design=&i;
var='        ';
j=&j;
run;
data a5;set a5;
criteria='SED     ';
design=&i;
var='        ';
j=&j;
keep criteria design var variante estimate stderr upper lower j;
run;
data b5;set b5;
design=&i;
var='        ';
j=&j;
run;
data sammel1;set sammel1 a4 a5;keep criteria design var  variante estimate stderr upper lower j;run;
data sammel2;set sammel2 b4 b5;run;
data c4;set c4;
design=&i;
j=&j;
if design=10 then if j= 2 then if d in ( 10,29,68,73,152,177   ) then delete;
if design=10 then if j= 4 then if d in ( 145  ) then delete;
if design=10 then if j= 5 then if d in ( 33,83,116,164) then delete;
if design=10 then if j= 6 then if d in (58,70,111,118,180) then delete;
if design=10 then if j= 7 then if d in ( 7,30,155,180) then delete;
if design=11 then if j= 2 then if d in (13) then delete;
if design=11 then if j= 5 then if d in (82) then delete;
if design=11 then if j= 6 then if d in (6,63,108,112,147,187,190) then delete;
if design=11 then if j= 7 then if d in (9,63,108,116,121,141,147,158,187,188) then delete;
run;
data sammel4;set sammel4 c4;run;
Proc datasets library=work;
delete aa1 a1-a5 b4 b5  c3 c4;
run;quit;
/****************************************************************/
proc printto log=log;
options spool;
ods listing;
run;
/*****************************************************************/
%put &i &j;
		Proc gplot data=sed;
		plot stderr*d=variante;
		run;
%end;
%end;
data sammel1;set sammel1;
if j=1 then var='FM';
if j=2 then var='TM';
if j=3 then var='SPAD1';
if j=4 then var='SPAD2';
if j=5 then var='C';
if j=6 then var='N';
if j=7 then var='C_N';
run;
data sammel2;set sammel2;
if j=1 then var='FM';
if j=2 then var='TM';
if j=3 then var='SPAD1';
if j=4 then var='SPAD2';
if j=5 then var='C';
if j=6 then var='N';
if j=7 then var='C_N';
run;
Proc sort data=sammel1;by var criteria variante design ;run;
Proc sort data=sammel2;by var design ;run;
%Mend auswertung;
;
%Macro auswertung_rc(n,t);
data sammel1rc;run;
data sammel2rc;run;
data sammel3rc;run;
data sammel4rc;run;
data convergerc;run;
data checkrc;run;
%do i=12 %to &n ;
data sommer;set sommer&i;
x1=FM;x2=	TM;x3=	SPAD1;x4=	SPAD2;x5=	C;x6=	N;x7= c_n;
run;
%do j=1 %to &t;
/*****************************************************************/
proc printto log='D:\temp\temp3.tmp' new;run;
options nospool;
ods results=off;
ods listing close;
/*****************************************************************/
Proc mixed data=sommer;*where d<3;
by d;
class variante col row g tisch ;
model x&j=variante g*variante/ddfm=kr;
random tisch(variante) col*d1(tisch) row*d1(tisch);
repeated/group=variante;
lsmeans g*variante/pdiff;
ods output diffs=a1 covparms=a2 convergencestatus=c3 FitStatistics=c4;
run;
		%neustart2(12,1,liste=%str(8, 40, 43, 60, 69, 95,126,169,196),liste2=%str(1000));
		%neustart2(12,2,liste=%str(2, 64,118,139,193,200),liste2=%str(118));
		%neustart2(12,6,liste=%str(14, 16, 27, 40, 49, 54, 60, 67, 71, 72, 83, 95,102,105,116,122,137,145,146,171,175,179,185,194),
			liste2=%str( 16, 40, 49, 54, 60, 67, 72,102,137,146,179,194));
		%neustart2(12,7,liste=%str(9, 14, 16, 27, 28, 31,49, 51, 54, 55, 60, 65, 71, 72, 74, 75,105,116,118,122,123,125,137,145,165,168,170,179,185,188,194),
			liste2=%str(9, 16, 27, 28, 31,49, 54, 55, 60, 65, 72,75,118,122,123,125,137,165,168,170,179,194));
		%neustart2(13,1,liste=%str(1,17,35,98,100,111,114,118,123,128,134,135,145,160,163,164,180,195),liste2=%str(1000));
		%neustart2(13,2,liste=%str(1,5,9,10,15,22,34,45,49,54,58,65,72,85,108,114,122,134,158,160,164,178,180,182,190),liste2=%str(5,22,54));
		%neustart2(13,3,liste=%str(142),liste2=%str(1000));
		%neustart2(13,4,liste=%str(32,85,153),liste2=%str(1000));
		%neustart2(13,5,liste=%str(32,96,128,132,143,166,169,181,200),liste2=%str(96,143));
		%neustart2(13,6,liste=%str(11,18,23,36,38,39,47,50,56,64,85,91,97,105,108,109,123,126,133,139,143,144,148,163,164,165,168,169,182,186,193,196),
			liste2=%str(11,23,39,56,91,123,133,148,164,168,193));
		%neustart2(13,7,liste=%str(2,17,18,21,22,23,35,36,38,39,45,47,50,54,60,84,85,86,105,109,111,112,114,122,125,129,132,133,134,139,143,144,148,165,168,169,171,172,177,178,182,186,194,196,198),
			liste2=%str(2,17,22,23,50,84,85,86,111,112,114,133,143,177,178,196,198));

data c3;set c3;where status=1;data=&i;trait=&j;run;
data convergerc;set convergerc c3;run;

data a1;set a1;design=&i; trait=&j;
if design=12    then if trait=      2 then if d in ( 79 ) then delete;  
if design=12    then if trait=      4 then if d in ( 55,155) then delete;
if design=12    then if trait=      5 then if d in ( 150,172,188 ) then delete;
if design=12    then if trait=      6 then if d in ( 80,85 ) then delete;
if design=12    then if trait=      7 then if d in (130,140,158       ) then delete;
if design=13    then if trait=      1 then if d in ( 50       ) then delete;
if design=13    then if trait=      2 then if d in (155 ,172  , 175  , 192   ) then delete;
if design=13    then if trait=      4 then if d in (93      ) then delete;
if design=13    then if trait=      5 then if d in (2, 8  , 172    ) then delete;  
if design=13    then if trait=      6 then if d in (62,172 ) then delete;
run;

Proc sort data=a1;by d variante  design trait;run;
Proc means data=a1 noprint;where variante=_variante;by d variante design trait ;var stderr;output out=sed ;run;
Proc means data=a1 noprint;by d design trait;var stderr;output out=aa1 ;run;
data sed;set sed;where _stat_='MEAN';run;
		Proc gplot data=sed;
		plot stderr*d=variante;
		run;
data aa1;set aa1;where _stat_='MIN';if stderr ne 0 then delete;run;
data sammel3;set sammel3 sed;run;
data checkrc;set checkrc aa1 ;run;

data a2;set a2;
if design=12    then if j=      2 then if d in ( 79 ) then delete;  
if design=12    then if j=      4 then if d in ( 55,155) then delete;
if design=12    then if j=      5 then if d in ( 150,172,188 ) then delete;
if design=12    then if j=      6 then if d in ( 80,85 ) then delete;
if design=12    then if j=      7 then if d in (130,140,158       ) then delete;
if design=13    then if j=      1 then if d in ( 50       ) then delete;
if design=13    then if j=      2 then if d in (155 ,172  , 175  , 192   ) then delete;
if design=13    then if j=      4 then if d in (93      ) then delete;
if design=13    then if j=      5 then if d in (2, 8  , 172    ) then delete;  
if design=13    then if j=      6 then if d in (62,172 ) then delete;
where covparm='Residual';
design=&i;
j=&j;
run;
Proc mixed data=a2 cl;
class group design j;
model estimate=group/ddfm=kr cl;
lsmeans group/cl;
ods output tests3=b4 lsmeans=a4;
run;
Proc mixed data=sed cl;
class variante design trait;
model stderr=variante/ddfm=kr cl;
lsmeans variante/cl;
ods output tests3=b5 lsmeans=a5;
run;
data a4;set a4;
criteria='VC      ';
if group='variante 1' then variante=1;
if group='variante 2' then variante=2;
design=&i;
var='        ';
j=&j;
keep criteria design var variante estimate stderr upper lower j;
run;
data b4;set b4;
design=&i;
var='        ';
j=&j;
run;
data a5;set a5;
criteria='SED     ';
design=&i;
var='        ';
j=&j;
keep criteria design var variante estimate stderr upper lower j;
run;
data b5;set b5;
design=&i;
var='        ';
j=&j;
run;
data sammel1rc;set sammel1rc a4 a5;keep criteria design var  variante estimate stderr upper lower j;run;
data sammel2rc;set sammel2rc b4 b5;run;
data c4;set c4;
if design=12    then if j=      2 then if d in ( 79 ) then delete;  
if design=12    then if j=      4 then if d in ( 55,155) then delete;
if design=12    then if j=      5 then if d in ( 150,172,188 ) then delete;
if design=12    then if j=      6 then if d in ( 80,85 ) then delete;
if design=12    then if j=      7 then if d in (130,140,158       ) then delete;
if design=13    then if j=      1 then if d in ( 50       ) then delete;
if design=13    then if j=      2 then if d in (155 ,172  , 175  , 192   ) then delete;
if design=13    then if j=      4 then if d in (93      ) then delete;
if design=13    then if j=      5 then if d in (2, 8  , 172    ) then delete;  
if design=13    then if j=      6 then if d in (62,172 ) then delete;
design=&i;
j=&j;
run;
data sammel4rc;set sammel4rc c4;run;
data a;set a a1;run;
Proc datasets library=work;
delete a1-a5 b4 b5 c3 c4 ;
run;quit;
/*****************************************************************/
proc printto log=log;
options spool;
ods listing;
run;
/*****************************************************************/
%put &i &j;
%end;
%end;
data sammel1rc;set sammel1rc;
if j=1 then var='FM';
if j=2 then var='TM';
if j=3 then var='SPAD1';
if j=4 then var='SPAD2';
if j=5 then var='C';
if j=6 then var='N';
if j=7 then var='C_N';
run;
data sammel2rc;set sammel2rc;
if j=1 then var='FM';
if j=2 then var='TM';
if j=3 then var='SPAD1';
if j=4 then var='SPAD2';
if j=5 then var='C';
if j=6 then var='N';
if j=7 then var='C_N';
run;
Proc sort data=sammel1rc;by var criteria variante design ;run;
Proc sort data=sammel2rc;by var design ;run;
%Mend auswertung_rc;
;
%Macro auswertung_sp(n,t);
data sammel1_sp;run;
data sammel2_sp;run;
data sammel3sp;run;
data sammel4sp;run;
data convergesp;run;
data checksp;run;
%do i=0 %to &n;
data sommer;set sommer&i;
x1=FM;x2=	TM;x3=	SPAD1;x4=	SPAD2;x5=	C;x6=	N;x7= c_n;
/*if d1=0 then do;col=1;row=topf;end;
if d1=1 then do;col=mod(topf-1,10)+1;row=1+topf-col;end;*/
run;
%do j=1 %to &t;
/*****************************************************************/
proc printto log='D:\temp\temp3.tmp' new;run;
options nospool;
ods results=off;
ods listing close;
/*****************************************************************/
Proc mixed data=sommer maxiter=250;
by d;
class variante block g tisch col row;
model x&j=variante tisch(variante) g*variante/ddfm=kr;
random row*d1(tisch);
repeated col/ sub=tisch*row  group=variante type=sp(pow) (col)  ;
*random row/ sub=tisch*col  type=sp(gau) (row) ;;
*random row/ sub=tisch*col  type=sp(sph) (row) ;;
*random row*col/ sub=tisch  type=sp(powa) (row col) ;;
parms (0.1)(0.01 1 10)(0.01 .1)(0.01 1 10)(0)/hold=5;
lsmeans g*variante/pdiff;
ods output diffs=a1 covparms=a2 convergencestatus=c3 FitStatistics=c4;
run;
data c3;set c3;where status=1;
data=&i;
trait=&j;
run;
data convergesp;set convergesp c3;run;

data a2;
set a2;
if group in ('variante 1','variante 2') then;else group='variante 1';
run;
%put &i &j;
data a1;set a1;design=&i; trait=&j;
/**/
if design=0 then if trait= 5 then if d in ( 159) then delete;
run;
Proc sort data=a1;by d variante  design trait;run;
Proc means data=a1 noprint;where variante=_variante;by d variante design trait ;var stderr;output out=sed ;run;
Proc means data=a1 noprint;by d design trait;var stderr;output out=aa1 ;run;
data sed;set sed;where _stat_='MEAN';run;
		Proc gplot data=sed;
		plot stderr*d=variante;
		run;
data aa1;set aa1;where _stat_='MIN';if stderr ne 0 then delete;run;
data sammel3sp;set sammel3sp sed;run;
data checksp;set checksp aa1 ;run;

data a2;set a2;*where covparm='Residual';
/**/
if design=0 then if trait= 5 then if d in ( 159) then delete;
run;
Proc sort data=a2;by covparm;run;
Proc mixed data=a2 cl;
by covparm;
class group;
model estimate=group/ddfm=kr cl;
lsmeans group/cl;
ods output tests3=b4 lsmeans=a4;
run;
Proc mixed data=sed cl;
class variante;
model stderr=variante/ddfm=kr cl;
lsmeans variante/cl;
ods output tests3=b5 lsmeans=a5;
run;
data a4;set a4;
criteria='VC      ';
if group='variante 1' then variante=1;
if group='variante 2' then variante=2;
design=&i;
var='        ';
j=&j;
keep covparm criteria design var variante estimate stderr upper lower j;
run;
data b4;set b4;where  covparm='Residual';
design=&i;
var='        ';
j=&j;
run;
data a5;set a5;
criteria='SED     ';
design=&i;
var='        ';
j=&j;
keep covparm criteria design var variante estimate stderr upper lower j;
run;
data b5;set b5;
design=&i;
var='        ';
j=&j;
run;
data sammel1_sp;set sammel1_sp a4 a5;keep covparm criteria design var  variante estimate stderr upper lower j;run;
data sammel2_sp;set sammel2_sp b4 b5;run;
data c4;set c4;
design=&i;
j=&j;
/**/
if design=0 then if trait= 5 then if d in ( 159) then delete;
run;
data sammel4sp;set sammel4sp c4;run;
Proc datasets library=work;
delete aa1 a1-a5 b4 b5  c3 c4;
run;quit;
/*****************************************************************/
proc printto log=log;
options spool;
ods listing;
run;
/*****************************************************************/
%put &i &j;
		Proc gplot data=sed;
		plot stderr*d=variante;
		run;
%end;
%end;
data convergesp;
trait=.;
d=.;
set convergesp;where reason ne 'Konvergenzkriterien erf�llt.';
keep trait d;
run;
data sammel1_sp;set sammel1_sp;
if j=1 then var='FM';
if j=2 then var='TM';
if j=3 then var='SPAD1';
if j=4 then var='SPAD2';
if j=5 then var='C';
if j=6 then var='N';
if j=7 then var='C_N';
design=14;
run;
data sammel2_sp;set sammel2_sp;
if j=1 then var='FM';
if j=2 then var='TM';
if j=3 then var='SPAD1';
if j=4 then var='SPAD2';
if j=5 then var='C';
if j=6 then var='N';
if j=7 then var='C_N';
design=14;
run;
Proc sort data=sammel1_sp;by var criteria variante design ;run;
Proc sort data=sammel2_sp;by var  design ;run;
%Mend auswertung_sp;
;
%Macro ohne (n);
data c;
design=0;
do x=1 to 2;
if x=1 then group='variante 1';
if x=2 then group='variante 2';
output;end;
drop x;
run;
data cc;set c;run;
%do i=0 %to &n;
data sommer;set sommer&i;
x1=FM;x2=	TM;x3=	SPAD1;x4=	SPAD2;x5=	C;x6=	N;x7= c_n;
run;
%do j=1 %to 7;
Proc mixed data=sommer;where d=1;
class variante block g tisch;
model x&j=variante tisch(variante) /ddfm=kr;
random block*d1(tisch);
repeated/group=variante;
ods output  covparms=c3;
run;
data c3;set c3;where covparm='Residual';design=&i;j=&j;keep j group design estimate;run;
data c4;set c3;estimate&j=estimate;keep group design estimate&j;run;
data c;set c c3;run;
data cc;merge cc c4;by design group;run;
%end;
%end;
data c;set c;where j ne .;
var='     ';
if j=1 then var='FM';
if j=2 then var='TM';
if j=3 then var='SPAD1';
if j=4 then var='SPAD2';
if j=5 then var='C';
if j=6 then var='N';
if j=7 then var='C_N';
run;
data ccc;set cc;where group='variante 2';
keep estimate1-estimate7;
run;
data cc;set cc;
var='     ';
FM=estimate1;
TM=estimate2;
SPAD1=estimate3;
SPAD2=estimate4;
C=estimate5;
N=estimate6;
C_N=estimate7;
keep group FM TM SPAD1 SPAD2 C N C_N;
run;
data cc;merge cc ccc;
FM=round(FM,0.001);
TM=round(TM,0.001);
SPAD1=round(SPAD1,0.001);
SPAD2=round(SPAD2,0.001);
C=round(C,0.001);
N=round(N,0.0001);
C_N=round(C_N,0.0001);
ratio_FM=FM/estimate1;
ratio_TM=TM/estimate2;
ratio_SPAD1=SPAD1/estimate3;
ratio_SPAD2=SPAD2/estimate4;
ratio_C=C/estimate5;
ratio_N=N/estimate6;
ratio_C_N=C_N/estimate7;
mean_ratio=(ratio_FM +ratio_TM+ ratio_SPAD1+ ratio_SPAD2+ ratio_C+ ratio_N +ratio_C_N)/7;
keep group FM TM SPAD1 SPAD2 C N C_N ratio_FM ratio_TM ratio_SPAD1 ratio_SPAD2 ratio_C ratio_N ratio_C_N mean_ratio;run;
data cc;set cc;
ratio_FM=round(ratio_FM,0.01);
ratio_TM=round(ratio_FM,0.01);
ratio_SPAD1=round(ratio_SPAD1,0.01);
ratio_SPAD2=round(ratio_SPAD2,0.01);
ratio_C=round(ratio_C,0.01);
ratio_N=round(ratio_N,0.01);
ratio_C_N=round(ratio_C_N,0.01);
mean_ratio=round(mean_ratio,0.01);
run;
Proc datasets library=work;
delete cccc ccc c3 c4  ;
run;quit;
%Mend ohne;
;
;***********************************************************;
/* Data												  	   */
;***********************************************************;
Data SOMMERGERSTE;
Input Tisch	position	FM	TM	SPAD1	SPAD2	C	N;
c_n=c/n;
cards;
1	1	110.0	8.8	41.8	44.1	38.380	6.983
1	2	108.2	8.8	38	36.6	38.459	7.138
1	3	105.6	9	43.2	43.5	38.220	7.104
1	4	104.0	8.6	39.9	39.8	38.058	7.122
1	5	92.4	7.6	45.5	46.2	37.726	7.344
1	6	97.0	7.8	40	41.3	38.317	7.154
1	7	101.6	8.2	39.8	38.6	38.242	7.016
1	8	93.4	7.6	40.3	44.1	38.186	7.284
1	9	93.2	8	38.8	37.4	38.339	7.154
1	10	83.4	7.2	39	37.7	38.748	7.242
1	11	90.0	7.6	40.2	43.1	38.563	7.264
1	12	92.2	7.8	36	41.9	38.359	7.168
1	13	98.2	8	40.6	40.4	38.486	7.324
1	14	95.2	8	40.3	37.7	38.239	7.173
1	15	93.4	7.6	39.1	41.4	38.463	7.247
1	16	98.8	8.2	38.1	40.5	38.466	7.247
1	17	102.2	8.2	38.8	41.6	38.705	7.045
1	18	97.6	8.6	37.8	38	38.553	7.047
1	19	102.0	8.8	40.9	40.1	38.549	7.080
1	20	105.4	9.6	40.6	42.1	38.884	6.876
2	1	95.2	8.6	46.6	44.1	39.050	7.013
2	2	93.8	8.4	54.5	45.8	39.666	6.974
2	3	95.2	8.8	52.7	47.1	42.805	7.690
2	4	89.4	8.2	36.7	38.8	39.794	6.904
2	5	97.0	8.2	46.9	42.3	39.189	7.105
2	6	94.0	8.2	49.7	42.3	39.285	7.134
2	7	101.8	8.4	40.2	61.4	39.231	7.145
2	8	96.0	7.8	41.3	42	39.215	7.122
2	9	92.0	8	39.4	50.8	39.700	6.907
2	10	93.0	8.2	51.9	44.6	38.817	7.109
2	11	96.2	8	41.5	44.3	39.518	7.010
2	12	100.2	8.4	39.7	41.1	39.471	7.090
2	13	101.2	9.2	39.2	41.5	39.288	7.029
2	14	97.8	8.8	39	45.2	39.908	7.188
2	15	93.0	8.2	40.7	49.9	39.869	6.929
2	16	96.0	8.6	42.3	48.3	40.049	6.950
2	17	100.8	9.2	52.7	45.7	40.040	7.153
2	18	94.6	7.6	45.6	39.3	39.976	7.088
2	19	91.4	8	39.1	41.8	40.181	7.150
2	20	101.8	8.8	45.9	44.8	40.763	6.961
3	1	109.2	9.6	38.2	41.1	39.651	6.671
3	2	108.6	9.6	37.8	39.5	38.991	6.745
3	3	109.4	9.2	42.3	40.2	38.778	6.883
3	4	108.8	9.4	37.7	40.3	39.098	6.805
3	5	106.0	9.2	37.8	38.7	39.247	6.799
3	6	102.4	9.2	38.7	39.6	38.912	6.822
3	7	115.2	9.6	43.8	40.2	39.070	6.735
3	8	107.8	9	43.7	41.3	39.301	6.771
3	9	108.8	9.6	50.8	40.7	39.587	6.579
3	10	105.0	9.4	38.2	41.9	39.459	6.632
3	11	107.2	9.4	45.1	42.1	39.566	6.598
3	12	106.8	9.2	40.2	44.1	39.419	6.851
3	13	110.2	9.4	38.9	42.1	38.972	6.726
3	14	111.2	9.4	38.3	45.1	39.447	6.810
3	15	108.4	9.4	45.3	40.5	39.081	6.831
3	16	116.8	10.2	41.5	44.1	38.820	6.728
3	17	116.2	9.8	56.9	48.8	39.175	6.729
3	18	114.8	9.4	37.8	41.4	39.302	6.702
3	19	124.0	10.6	38.6	41.3	39.208	6.793
3	20	113.2	10	38.2	43.6	39.587	6.715
4	1	114.2	9	42.2	41.2	38.223	7.090
4	2	123.2	9.8	39.5	42.3	38.466	6.903
4	3	114.4	9	43.1	41.6	38.673	7.114
4	4	116.8	9.2	38.7	40.4	38.869	6.761
4	5	120.2	9.4	34.4	38.7	38.968	7.012
4	6	111.0	8.8	37.7	40.4	39.202	7.022
4	7	117.2	9.6	36.9	40	39.519	7.100
4	8	119.2	9.6	39.3	35.1	38.852	6.930
4	9	120.2	9.6	39.8	40.8	38.639	7.086
4	10	120.6	10.2	37.4	38.5	38.752	7.023
4	11	112.8	9.2	40.3	39.1	39.028	7.033
4	12	113.6	9.2	37.6	41.9	39.199	7.086
4	13	113.0	9.6	40	42.1	39.277	6.921
4	14	110.6	9.4	39.6	42.7	45.708	8.205
4	15	118.4	10.2	41.4	44.9	39.111	6.831
4	16	109.8	8.6	40.6	43.1	39.413	7.170
4	17	113.2	9	38.1	41.1	38.935	7.123
4	18	113.2	9.2	41.1	44.4	39.079	7.130
4	19	118.0	9.8	48.3	42	39.618	7.037
4	20	108.8	8.8	38.1	45	39.214	7.180
;run;
;
;***********************************************************;
/* Add blocks and plots within block				  	   */
;***********************************************************;
data sommergerste1;
do variante = 1 to 2;
do Tisch= 1+(variante-1) to 3+(variante-1) by 2;
do position =1 to 20;
row=round((position+4.5)/10);
col=11-abs(round(position-10.5));
	b0=1;															*B0: keine Bl�cke;
	b1=row;															*B1: 2 Bl�cke � 10 T�pfe l�ngs (1 Topf quer, 10 l�ngs);
	b2=round((col+2)/5);											*B2: 2 Bl�cke � 10 T�pfe quer (2 T�pfe quer, 5 l�ngs);
	b3=(position-mod(position-1,5)-1)/5+1;									*B3: 4 Bl�cke � 5 T�pfe l�ngs (1 Topf quer, 5 l�ngs);
	b4=abs(round((mod(position-1,5)+1)/2.5+0.2)+b3*2-6.5)+0.5;			*B4: 4 Bl�cke � 5 T�pfe quer (1,2,3,19,20	4,5,16,17,18	...);
	b5=abs(round((mod(position-1,5)+1)/2.5+0.4)+b3*2-6.5)+0.5;			*B5: 4 Bl�cke � 5 T�pfe quer (1,2,18,19,20	3,4,5,16,17		...);
	b6=round(col/2);												*B6: 5 Bl�cke � 4 T�pfe quer (2 T�pfe quer, 2 l�ngs);
	b7=mod(round((position-1)/4),5)+1;									*B7: 5 Bl�cke � 4 T�pfe l�ngs + vorne quer;
	b8=round(round((position+2)/5)*1.2+0.2);if col in (5,6) then b8=2;	*B8: 5 Bl�cke � 4 T�pfe l�ngs + mitte quer;
	b9=mod(round((position-2.5)/4),5)+1;								*B9: 5 Bl�cke � 4 T�pfe l�ngs + hinten quer;
	b10=round(position/2);												*B10: 10 Bl�cke � 2 T�pfe l�ngs (1 Topf quer, 2 l�ngs);
	b11=col;														*B11: 10 Bl�cke � 2 T�pfe quer (2 Topf quer, 1 l�ngs);
output;
end;
end;
end;
;run;
;
%merge (sommergerste1, sommergerste, tisch position,out=sommergerste);
/*Ausrei�er raus*/
data sommergerste;
set sommergerste;
if tisch=4 then do; if position=14 then c=.;end;
if tisch=4 then do; if position=14 then n=.;end;
if tisch=2 then do; if position=3 then c=.;end;
if tisch=2 then do; if position=3 then n=.;end;
if tisch=2 then do; if position=7 then spad2=.;end;
run;
;
%raenge (11);
Proc datasets library=work;
delete b sommergerste1 ;
run;quit;
;
;***********************************************************;
;/*Definiere Designs									   */
;***********************************************************;
;/*Row-Colum-Design 2 columns x 10 rows: Efficiency factor 0.0*/
data g20_rc10;
Input col x$ c1-c2;
cards;
 rep  1 - -- -- --
 column    1    2
 row   +- -- -- --
   1   |    1   18
   2   |   15   10
   3   |    8   12
   4   |    9   14
   5   |   13   20
   6   |    6   17
   7   |    2    5
   8   |    4    3
   9   |   16    7
  10   |   19   11

 rep  2 - -- -- --
 column    1    2
 row   +- -- -- --
   1   |   15   18
   2   |   20    6
   3   |   17    8
   4   |    5   19
   5   |    7    2
   6   |   13    3
   7   |   12   16
   8   |    9   10
   9   |    4   14
  10   |    1   11

Randomization 2

Random number seed for randomization = 13465

 rep  1 - -- -- --
 column    1    2
 row   +- -- -- --
   1   |   12   13
   2   |   15   10
   3   |    3    1
   4   |   14    6
   5   |    2    4
   6   |    7   16
   7   |   19    9
   8   |   20   18
   9   |   11    8
  10   |    5   17

 rep  2 - -- -- --
 column    1    2
 row   +- -- -- --
   1   |   15    8
   2   |   11   17
   3   |    9   12
   4   |    6    3
   5   |   18   14
   6   |    5    1
   7   |   13    7
   8   |    2   10
   9   |   19    4
  10   |   16   20

Randomization 3

Random number seed for randomization = 3729

 rep  1 - -- -- --
 column    1    2
 row   +- -- -- --
   1   |    7    2
   2   |    1   16
   3   |   10   12
   4   |   18   20
   5   |    4   11
   6   |   15    8
   7   |    6   17
   8   |   13    5
   9   |    3   14
  10   |   19    9

 rep  2 - -- -- --
 column    1    2
 row   +- -- -- --
   1   |   19    2
   2   |    5    1
   3   |    4   12
   4   |   10    9
   5   |   16    3
   6   |   14   20
   7   |   17   13
   8   |    7   15
   9   |    8    6
  10   |   18   11

Randomization 4

Random number seed for randomization = 17155

 rep  1 - -- -- --
 column    1    2
 row   +- -- -- --
   1   |   11    9
   2   |    4    2
   3   |   10    5
   4   |   16    6
   5   |   17   20
   6   |    1   15
   7   |   19   12
   8   |   14   13
   9   |   18    3
  10   |    7    8

 rep  2 - -- -- --
 column    1    2
 row   +- -- -- --
   1   |   13   18
   2   |    8   14
   3   |   11   20
   4   |   17    5
   5   |    4    7
   6   |    1    9
   7   |    3   19
   8   |   12   16
   9   |   10    2
  10   |    6   15

Randomization 5

Random number seed for randomization = 23695

 rep  1 - -- -- --
 column    1    2
 row   +- -- -- --
   1   |    8   10
   2   |    1   20
   3   |   19    7
   4   |   12    3
   5   |    6    9
   6   |   14   18
   7   |    4   11
   8   |   16    2
   9   |    5   13
  10   |   17   15

 rep  2 - -- -- --
 column    1    2
 row   +- -- -- --
   1   |    7    2
   2   |   14   15
   3   |   12   18
   4   |   16    3
   5   |   11    6
   6   |    9   19
   7   |   20    4
   8   |   17   10
   9   |    8    5
  10   |   13    1

Randomization 6

Random number seed for randomization = 6599

 rep  1 - -- -- --
 column    1    2
 row   +- -- -- --
   1   |    2    5
   2   |   14   17
   3   |    4    9
   4   |   15   10
   5   |   19   11
   6   |    3   16
   7   |    7   12
   8   |   20   18
   9   |   13    6
  10   |    8    1

 rep  2 - -- -- --
 column    1    2
 row   +- -- -- --
   1   |   11   15
   2   |   18    5
   3   |   10    3
   4   |    8   19
   5   |    2    9
   6   |    4    6
   7   |   16   14
   8   |   13   12
   9   |    7    1
  10   |   17   20

Randomization 7

Random number seed for randomization = 29042

 rep  1 - -- -- --
 column    1    2
 row   +- -- -- --
   1   |   19    7
   2   |   17   14
   3   |    1    5
   4   |   12   13
   5   |   15    3
   6   |    6   16
   7   |    8    9
   8   |   20   11
   9   |   18    4
  10   |   10    2

 rep  2 - -- -- --
 column    1    2
 row   +- -- -- --
   1   |    6    7
   2   |   19    4
   3   |   15    5
   4   |    2    8
   5   |   11   17
   6   |   13   20
   7   |    9   12
   8   |   18    3
   9   |   16   10
  10   |    1   14

Randomization 8

Random number seed for randomization = 28621

 rep  1 - -- -- --
 column    1    2
 row   +- -- -- --
   1   |    3    1
   2   |   11    9
   3   |   20   17
   4   |   12   19
   5   |    5   15
   6   |    4   13
   7   |   16    2
   8   |   18    6
   9   |    8   14
  10   |    7   10

 rep  2 - -- -- --
 column    1    2
 row   +- -- -- --
   1   |   17   19
   2   |    4    9
   3   |   12   13
   4   |    5    8
   5   |   14   16
   6   |    1   20
   7   |    7   15
   8   |   11   10
   9   |    2   18
  10   |    6    3

Randomization 9

Random number seed for randomization = 17321

 rep  1 - -- -- --
 column    1    2
 row   +- -- -- --
   1   |    8   17
   2   |   11   19
   3   |    4    9
   4   |   14   13
   5   |   16    1
   6   |    6   12
   7   |    5   18
   8   |   15   20
   9   |    3   10
  10   |    7    2

 rep  2 - -- -- --
 column    1    2
 row   +- -- -- --
   1   |    9    7
   2   |   10    4
   3   |    8    1
   4   |    6   17
   5   |   20   12
   6   |   18    3
   7   |    2   15
   8   |   16   13
   9   |   14   19
  10   |   11    5

Randomization 10

Random number seed for randomization = 17098

 rep  1 - -- -- --
 column    1    2
 row   +- -- -- --
   1   |    6    8
   2   |   15   19
   3   |    1   13
   4   |    3    7
   5   |    2   16
   6   |   11   12
   7   |   10    4
   8   |   20   17
   9   |   14    9
  10   |   18    5

 rep  2 - -- -- --
 column    1    2
 row   +- -- -- --
   1   |    2   19
   2   |    4    3
   3   |    5   10
   4   |   15   13
   5   |    8   20
   6   |   14   17
   7   |    1    9
   8   |    7   11
   9   |   12    6
  10   |   18   16

Randomization 11

Random number seed for randomization = 5431

 rep  1 - -- -- --
 column    1    2
 row   +- -- -- --
   1   |    8    5
   2   |   13    9
   3   |   14    7
   4   |   18    1
   5   |    6    4
   6   |   12    2
   7   |    3   15
   8   |   20   11
   9   |   10   16
  10   |   19   17

 rep  2 - -- -- --
 column    1    2
 row   +- -- -- --
   1   |   13    7
   2   |   18    2
   3   |   17    6
   4   |    9   20
   5   |   11   19
   6   |    4   10
   7   |   14    5
   8   |    3    1
   9   |    8   15
  10   |   16   12

Randomization 12

Random number seed for randomization = 14659

 rep  1 - -- -- --
 column    1    2
 row   +- -- -- --
   1   |   13    7
   2   |   10    9
   3   |    2   15
   4   |   16    6
   5   |   19   14
   6   |    5    1
   7   |    3   20
   8   |    8   18
   9   |   17   12
  10   |   11    4

 rep  2 - -- -- --
 column    1    2
 row   +- -- -- --
   1   |   10   12
   2   |    2    9
   3   |   18    5
   4   |    1   11
   5   |    8   15
   6   |   17    6
   7   |   20   13
   8   |    7   19
   9   |    4    3
  10   |   16   14

Randomization 13

Random number seed for randomization = 29318

 rep  1 - -- -- --
 column    1    2
 row   +- -- -- --
   1   |    3   17
   2   |    4   20
   3   |   19    9
   4   |    7   15
   5   |    8    1
   6   |    5   14
   7   |   13   16
   8   |   10   12
   9   |   18    6
  10   |    2   11

 rep  2 - -- -- --
 column    1    2
 row   +- -- -- --
   1   |   12   13
   2   |    7    9
   3   |   20   18
   4   |   19    1
   5   |    8   17
   6   |   16   15
   7   |    6    5
   8   |    2    4
   9   |    3   11
  10   |   14   10

Randomization 14

Random number seed for randomization = 29102

 rep  1 - -- -- --
 column    1    2
 row   +- -- -- --
   1   |    9   12
   2   |    3   20
   3   |   10   17
   4   |   18   15
   5   |   11   14
   6   |   13    7
   7   |    1    4
   8   |   19    8
   9   |    5    2
  10   |   16    6

 rep  2 - -- -- --
 column    1    2
 row   +- -- -- --
   1   |    2   10
   2   |   17   19
   3   |   16    7
   4   |   11    4
   5   |   14    5
   6   |   15   13
   7   |    1   12
   8   |    3    6
   9   |    9   20
  10   |    8   18

Randomization 15

Random number seed for randomization = 11630

 rep  1 - -- -- --
 column    1    2
 row   +- -- -- --
   1   |   13    8
   2   |    2    3
   3   |   12   10
   4   |    7   20
   5   |    5    9
   6   |   15   18
   7   |    6    4
   8   |   17   11
   9   |   14    1
  10   |   19   16

 rep  2 - -- -- --
 column    1    2
 row   +- -- -- --
   1   |   19    8
   2   |   18   17
   3   |   14   16
   4   |    7    3
   5   |   11   12
   6   |   10    6
   7   |    2    5
   8   |    4    1
   9   |   13   20
  10   |    9   15

Randomization 16

Random number seed for randomization = 18221

 rep  1 - -- -- --
 column    1    2
 row   +- -- -- --
   1   |    4   13
   2   |   10    6
   3   |    3   11
   4   |   14    2
   5   |    5    7
   6   |   17   12
   7   |   15   16
   8   |   19    1
   9   |   20   18
  10   |    8    9

 rep  2 - -- -- --
 column    1    2
 row   +- -- -- --
   1   |    8    2
   2   |    3    9
   3   |    1   12
   4   |    4   11
   5   |   14    5
   6   |   18   19
   7   |    7   10
   8   |    6   15
   9   |   16   20
  10   |   17   13

Randomization 17

Random number seed for randomization = 24365

 rep  1 - -- -- --
 column    1    2
 row   +- -- -- --
   1   |    6    7
   2   |    5    2
   3   |    4    9
   4   |   11   14
   5   |   13   10
   6   |    3    1
   7   |   17   16
   8   |   15    8
   9   |   12   18
  10   |   19   20

 rep  2 - -- -- --
 column    1    2
 row   +- -- -- --
   1   |    8    4
   2   |    3   10
   3   |    9    6
   4   |    5   19
   5   |   13   18
   6   |    7   14
   7   |   11    1
   8   |   20   17
   9   |   12    2
  10   |   16   15

Randomization 18

Random number seed for randomization = 8004

 rep  1 - -- -- --
 column    1    2
 row   +- -- -- --
   1   |   11   16
   2   |   20    3
   3   |   19   10
   4   |    1   14
   5   |   13    5
   6   |    6    4
   7   |    9    2
   8   |   18   15
   9   |    7   12
  10   |   17    8

 rep  2 - -- -- --
 column    1    2
 row   +- -- -- --
   1   |   15   11
   2   |   16   19
   3   |   13    7
   4   |    1    2
   5   |    9    3
   6   |   10   14
   7   |   12    6
   8   |   20    8
   9   |    4   18
  10   |   17    5

Randomization 19

Random number seed for randomization = 10714

 rep  1 - -- -- --
 column    1    2
 row   +- -- -- --
   1   |   18    2
   2   |   13    3
   3   |   10   12
   4   |   14   19
   5   |    9    6
   6   |   16    1
   7   |    5   11
   8   |   20   17
   9   |   15    8
  10   |    7    4

 rep  2 - -- -- --
 column    1    2
 row   +- -- -- --
   1   |   16    2
   2   |   18    3
   3   |    4   10
   4   |   14    8
   5   |   13   19
   6   |   12    5
   7   |   11   15
   8   |   17    7
   9   |    6   20
  10   |    9    1

Randomization 20

Random number seed for randomization = 24223

 rep  1 - -- -- --
 column    1    2
 row   +- -- -- --
   1   |   12   19
   2   |   17   16
   3   |    8    5
   4   |    2   13
   5   |   11   15
   6   |    9   14
   7   |    1   10
   8   |    4    3
   9   |   20   18
  10   |    7    6

 rep  2 - -- -- --
 column    1    2
 row   +- -- -- --
   1   |    4   10
   2   |    7    3
   3   |   16   12
   4   |   15   17
   5   |   13   20
   6   |   19    2
   7   |    9    5
   8   |    1   14
   9   |    6   11
  10   |    8   18

Randomization 21

Random number seed for randomization = 27465

 rep  1 - -- -- --
 column    1    2
 row   +- -- -- --
   1   |   17    1
   2   |   19    9
   3   |   10   13
   4   |   15    7
   5   |   12   16
   6   |    5   14
   7   |   18    6
   8   |   11    8
   9   |    3   20
  10   |    2    4

 rep  2 - -- -- --
 column    1    2
 row   +- -- -- --
   1   |   20   14
   2   |    5    7
   3   |    8   10
   4   |   13    3
   5   |   17    6
   6   |   16   11
   7   |    2    1
   8   |    9   12
   9   |   18   19
  10   |   15    4

Randomization 22

Random number seed for randomization = 25754

 rep  1 - -- -- --
 column    1    2
 row   +- -- -- --
   1   |    9    1
   2   |    4   12
   3   |   18   15
   4   |    8   17
   5   |   19   16
   6   |   10   13
   7   |    2    5
   8   |    7    6
   9   |   14   20
  10   |    3   11

 rep  2 - -- -- --
 column    1    2
 row   +- -- -- --
   1   |   20    2
   2   |    4    1
   3   |    5    8
   4   |    9   11
   5   |    3   13
   6   |   14   12
   7   |   16   18
   8   |   17   19
   9   |   10    6
  10   |   15    7

Randomization 23

Random number seed for randomization = 2945

 rep  1 - -- -- --
 column    1    2
 row   +- -- -- --
   1   |   16    9
   2   |   18    7
   3   |   14   10
   4   |    4   15
   5   |   13    1
   6   |   12    6
   7   |   19   20
   8   |   17    8
   9   |    3    2
  10   |    5   11

 rep  2 - -- -- --
 column    1    2
 row   +- -- -- --
   1   |   13   10
   2   |   11    4
   3   |    3    1
   4   |    9   14
   5   |   20   16
   6   |   17    2
   7   |    5    6
   8   |   15   18
   9   |   12    8
  10   |    7   19

Randomization 24

Random number seed for randomization = 11989

 rep  1 - -- -- --
 column    1    2
 row   +- -- -- --
   1   |   14    6
   2   |   18    3
   3   |   17   19
   4   |    4   13
   5   |    8    2
   6   |    1   12
   7   |   10    5
   8   |   15   11
   9   |    7   20
  10   |   16    9

 rep  2 - -- -- --
 column    1    2
 row   +- -- -- --
   1   |    6    1
   2   |   11   17
   3   |   10   13
   4   |   19   18
   5   |    9   14
   6   |    3   16
   7   |   15   20
   8   |    8   12
   9   |    4    2
  10   |    7    5

Randomization 25

Random number seed for randomization = 15404

 rep  1 - -- -- --
 column    1    2
 row   +- -- -- --
   1   |   20    5
   2   |    1   13
   3   |   18    6
   4   |   15    2
   5   |   11    7
   6   |   16    3
   7   |   12    8
   8   |   10   14
   9   |    9    4
  10   |   17   19

 rep  2 - -- -- --
 column    1    2
 row   +- -- -- --
   1   |    9    5
   2   |    8   18
   3   |   11    1
   4   |    2   12
   5   |   20    7
   6   |    6   17
   7   |   13   15
   8   |   10    4
   9   |   16   14
  10   |   19    3

Randomization 26

Random number seed for randomization = 1291

 rep  1 - -- -- --
 column    1    2
 row   +- -- -- --
   1   |   10    8
   2   |    9    5
   3   |    4   13
   4   |   19   15
   5   |   20    1
   6   |    7   14
   7   |   16    2
   8   |   11   18
   9   |   12    3
  10   |    6   17

 rep  2 - -- -- --
 column    1    2
 row   +- -- -- --
   1   |    8   19
   2   |   16   14
   3   |    6   13
   4   |   15    9
   5   |   12    2
   6   |    7   11
   7   |    5   17
   8   |    1   10
   9   |   18   20
  10   |    4    3

Randomization 27

Random number seed for randomization = 7444

 rep  1 - -- -- --
 column    1    2
 row   +- -- -- --
   1   |   13    3
   2   |   16    9
   3   |   14    1
   4   |    4    7
   5   |   10   18
   6   |    5   19
   7   |   20    6
   8   |   17   15
   9   |    8    2
  10   |   12   11

 rep  2 - -- -- --
 column    1    2
 row   +- -- -- --
   1   |   12    1
   2   |    5   16
   3   |    3   11
   4   |   14    7
   5   |   17   19
   6   |    2   20
   7   |    4   15
   8   |   18   13
   9   |    9    8
  10   |    6   10

Randomization 28

Random number seed for randomization = 16387

 rep  1 - -- -- --
 column    1    2
 row   +- -- -- --
   1   |   15   10
   2   |   18   12
   3   |    1   20
   4   |   14    6
   5   |    4   11
   6   |    9    7
   7   |    2   16
   8   |    3    5
   9   |   19    8
  10   |   17   13

 rep  2 - -- -- --
 column    1    2
 row   +- -- -- --
   1   |    2   19
   2   |   13    3
   3   |    1   11
   4   |    5   14
   5   |    9   10
   6   |    4   16
   7   |    8   17
   8   |   15   20
   9   |   12    7
  10   |    6   18

Randomization 29

Random number seed for randomization = 5260

 rep  1 - -- -- --
 column    1    2
 row   +- -- -- --
   1   |   10   13
   2   |   15    2
   3   |    1    8
   4   |    6   12
   5   |   18   14
   6   |   17   19
   7   |   20    5
   8   |    7   16
   9   |    4    9
  10   |   11    3

 rep  2 - -- -- --
 column    1    2
 row   +- -- -- --
   1   |   15   10
   2   |    5   14
   3   |   18   16
   4   |    4    2
   5   |   12   20
   6   |   13    1
   7   |    8   17
   8   |   11    9
   9   |    7    3
  10   |   19    6

Randomization 30

Random number seed for randomization = 25403

 rep  1 - -- -- --
 column    1    2
 row   +- -- -- --
   1   |   10   12
   2   |    4   16
   3   |    8    1
   4   |    7    3
   5   |   19    6
   6   |   14    9
   7   |   13   20
   8   |   18   11
   9   |    2   15
  10   |   17    5

 rep  2 - -- -- --
 column    1    2
 row   +- -- -- --
   1   |    4    5
   2   |    3   18
   3   |   12   19
   4   |    2   16
   5   |   14   20
   6   |    6    8
   7   |   17   10
   8   |   13   15
   9   |    1    7
  10   |   11    9

Randomization 31

Random number seed for randomization = 31896

 rep  1 - -- -- --
 column    1    2
 row   +- -- -- --
   1   |   16    4
   2   |    3   10
   3   |    1   20
   4   |    7   15
   5   |   17   18
   6   |   12    8
   7   |    9   11
   8   |   14   13
   9   |   19    5
  10   |    6    2

 rep  2 - -- -- --
 column    1    2
 row   +- -- -- --
   1   |    4   12
   2   |    1   11
   3   |    6   20
   4   |   15   14
   5   |   10   16
   6   |   17    7
   7   |    9   18
   8   |   19    2
   9   |    8    5
  10   |   13    3

Randomization 32

Random number seed for randomization = 21011

 rep  1 - -- -- --
 column    1    2
 row   +- -- -- --
   1   |   11   16
   2   |   13   17
   3   |    7   14
   4   |   12   15
   5   |   18    9
   6   |    6    5
   7   |    1    3
   8   |    2   19
   9   |   20    8
  10   |   10    4

 rep  2 - -- -- --
 column    1    2
 row   +- -- -- --
   1   |    8   13
   2   |   12   14
   3   |   16    1
   4   |    3   20
   5   |    2    4
   6   |    9   11
   7   |    7    5
   8   |    6   19
   9   |   17   10
  10   |   18   15

Randomization 33

Random number seed for randomization = 4296

 rep  1 - -- -- --
 column    1    2
 row   +- -- -- --
   1   |   10   15
   2   |    1   12
   3   |    8   19
   4   |    5    9
   5   |    7   16
   6   |   14    2
   7   |   13   18
   8   |    6    4
   9   |   17   20
  10   |   11    3

 rep  2 - -- -- --
 column    1    2
 row   +- -- -- --
   1   |   16   10
   2   |    1    9
   3   |   17    4
   4   |    5   14
   5   |   11   12
   6   |    2    8
   7   |   19   13
   8   |    6    3
   9   |   18    7
  10   |   15   20

Randomization 34

Random number seed for randomization = 5677

 rep  1 - -- -- --
 column    1    2
 row   +- -- -- --
   1   |   15   20
   2   |   12   16
   3   |   17   14
   4   |   10    8
   5   |   13    5
   6   |    4    9
   7   |   19    3
   8   |    6   11
   9   |    1    2
  10   |    7   18

 rep  2 - -- -- --
 column    1    2
 row   +- -- -- --
   1   |   11   10
   2   |   19    2
   3   |   12    3
   4   |   15    9
   5   |   18    6
   6   |    8   13
   7   |    4   14
   8   |   16    7
   9   |    5   17
  10   |    1   20

Randomization 35

Random number seed for randomization = 7252

 rep  1 - -- -- --
 column    1    2
 row   +- -- -- --
   1   |   12    7
   2   |   10    9
   3   |    2    3
   4   |   11   17
   5   |    8    4
   6   |   19    1
   7   |   18    5
   8   |   15    6
   9   |   20   14
  10   |   13   16

 rep  2 - -- -- --
 column    1    2
 row   +- -- -- --
   1   |   19    4
   2   |    7   17
   3   |   16   18
   4   |    9   12
   5   |    2   15
   6   |    8   14
   7   |    6   13
   8   |   11    1
   9   |    5   10
  10   |   20    3

Randomization 36

Random number seed for randomization = 11778

 rep  1 - -- -- --
 column    1    2
 row   +- -- -- --
   1   |   19    1
   2   |    6   13
   3   |   15   14
   4   |   17   10
   5   |    3    9
   6   |    5   11
   7   |   12    7
   8   |   16   18
   9   |    4   20
  10   |    8    2

 rep  2 - -- -- --
 column    1    2
 row   +- -- -- --
   1   |   15   10
   2   |   20   12
   3   |   13    5
   4   |    8    1
   5   |   11   16
   6   |   18    4
   7   |    9    6
   8   |   19    7
   9   |   17    2
  10   |    3   14

Randomization 37

Random number seed for randomization = 26552

 rep  1 - -- -- --
 column    1    2
 row   +- -- -- --
   1   |   15    7
   2   |   18   17
   3   |    9   20
   4   |   12   13
   5   |   19   11
   6   |    1    2
   7   |   14    5
   8   |    3   16
   9   |    4    8
  10   |    6   10

 rep  2 - -- -- --
 column    1    2
 row   +- -- -- --
   1   |   12    8
   2   |    9   13
   3   |   11   14
   4   |    3    6
   5   |   15   20
   6   |    5    7
   7   |   10   18
   8   |    4   16
   9   |    2   19
  10   |   17    1

Randomization 38

Random number seed for randomization = 29268

 rep  1 - -- -- --
 column    1    2
 row   +- -- -- --
   1   |    7   11
   2   |    1    8
   3   |   14    6
   4   |   12    2
   5   |   20   18
   6   |   13   17
   7   |    4    5
   8   |   10   15
   9   |    3   16
  10   |    9   19

 rep  2 - -- -- --
 column    1    2
 row   +- -- -- --
   1   |    2    3
   2   |   14   11
   3   |    9    6
   4   |   16    1
   5   |   15   12
   6   |    8   13
   7   |   10   18
   8   |   20    5
   9   |    4   19
  10   |   17    7

Randomization 39

Random number seed for randomization = 5033

 rep  1 - -- -- --
 column    1    2
 row   +- -- -- --
   1   |   17    9
   2   |   10    6
   3   |    8    5
   4   |   19    2
   5   |   20   11
   6   |    1   15
   7   |   12   13
   8   |    7    3
   9   |   16   14
  10   |    4   18

 rep  2 - -- -- --
 column    1    2
 row   +- -- -- --
   1   |    9    8
   2   |   16    6
   3   |    7   15
   4   |    5   20
   5   |   10   13
   6   |   12    3
   7   |    2   17
   8   |   14    4
   9   |   18   19
  10   |    1   11

Randomization 40

Random number seed for randomization = 17053

 rep  1 - -- -- --
 column    1    2
 row   +- -- -- --
   1   |    5    1
   2   |   11   15
   3   |    4    7
   4   |   12   16
   5   |    3   18
   6   |   17   20
   7   |    2   14
   8   |    9   13
   9   |   10   19
  10   |    6    8

 rep  2 - -- -- --
 column    1    2
 row   +- -- -- --
   1   |   17   16
   2   |    9   20
   3   |    8   10
   4   |   14    5
   5   |   12   15
   6   |    7   11
   7   |    6   18
   8   |    1    4
   9   |    3   13
  10   |   19    2

Randomization 41

Random number seed for randomization = 9982

 rep  1 - -- -- --
 column    1    2
 row   +- -- -- --
   1   |   16    1
   2   |   19   11
   3   |    7   15
   4   |    8    3
   5   |    5   17
   6   |   14   18
   7   |    2   13
   8   |   10    4
   9   |   12   20
  10   |    6    9

 rep  2 - -- -- --
 column    1    2
 row   +- -- -- --
   1   |    6    4
   2   |   17   12
   3   |   13    5
   4   |    3    2
   5   |   10   11
   6   |   18    7
   7   |   15    8
   8   |   19   20
   9   |   14    1
  10   |   16    9

Randomization 42

Random number seed for randomization = 8700

 rep  1 - -- -- --
 column    1    2
 row   +- -- -- --
   1   |    9    7
   2   |    3    2
   3   |    1   14
   4   |   10    6
   5   |    4   12
   6   |   17    8
   7   |   18   16
   8   |   20   13
   9   |   11   19
  10   |   15    5

 rep  2 - -- -- --
 column    1    2
 row   +- -- -- --
   1   |   14   11
   2   |   18    6
   3   |    2    9
   4   |   17   16
   5   |    4   20
   6   |   19    5
   7   |   10   12
   8   |    7    1
   9   |   15    8
  10   |   13    3

Randomization 43

Random number seed for randomization = 23325

 rep  1 - -- -- --
 column    1    2
 row   +- -- -- --
   1   |   14    4
   2   |   15   20
   3   |    3    9
   4   |    5    1
   5   |   10    2
   6   |   12    7
   7   |   13   11
   8   |   19   17
   9   |    6    8
  10   |   18   16

 rep  2 - -- -- --
 column    1    2
 row   +- -- -- --
   1   |   16   19
   2   |    9   15
   3   |    6    7
   4   |   17   13
   5   |   11    5
   6   |   10    8
   7   |   12    1
   8   |   20   18
   9   |    3    4
  10   |   14    2

Randomization 44

Random number seed for randomization = 18539

 rep  1 - -- -- --
 column    1    2
 row   +- -- -- --
   1   |    7   20
   2   |    6   14
   3   |   18    3
   4   |   19   11
   5   |   15    9
   6   |    2   10
   7   |    8   17
   8   |    4    5
   9   |    1   12
  10   |   16   13

 rep  2 - -- -- --
 column    1    2
 row   +- -- -- --
   1   |    1   10
   2   |    9    3
   3   |   11    7
   4   |   20   15
   5   |    2   13
   6   |   18   12
   7   |   17   19
   8   |    6    4
   9   |   16   14
  10   |    5    8

Randomization 45

Random number seed for randomization = 22783

 rep  1 - -- -- --
 column    1    2
 row   +- -- -- --
   1   |    2   13
   2   |    8   20
   3   |   10    1
   4   |   15   16
   5   |   18    4
   6   |   17    6
   7   |   19    3
   8   |   14    5
   9   |   11    9
  10   |    7   12

 rep  2 - -- -- --
 column    1    2
 row   +- -- -- --
   1   |    3   15
   2   |   12   10
   3   |    4   19
   4   |   17    9
   5   |   20    7
   6   |   11   13
   7   |   18    5
   8   |   14    6
   9   |   16    8
  10   |    2    1

Randomization 46

Random number seed for randomization = 9284

 rep  1 - -- -- --
 column    1    2
 row   +- -- -- --
   1   |   16   12
   2   |   14    8
   3   |   20    2
   4   |   18   15
   5   |    3    5
   6   |    6    7
   7   |   10    4
   8   |    9   11
   9   |   17   13
  10   |   19    1

 rep  2 - -- -- --
 column    1    2
 row   +- -- -- --
   1   |   14   13
   2   |   12   18
   3   |   11   16
   4   |    7    9
   5   |   17    5
   6   |    2    6
   7   |    3   20
   8   |   10    1
   9   |   19    8
  10   |   15    4

Randomization 47

Random number seed for randomization = 30516

 rep  1 - -- -- --
 column    1    2
 row   +- -- -- --
   1   |    3   19
   2   |   20    7
   3   |    1   16
   4   |   15    5
   5   |    6   13
   6   |    9   11
   7   |   14    4
   8   |    2   12
   9   |   10   18
  10   |   17    8

 rep  2 - -- -- --
 column    1    2
 row   +- -- -- --
   1   |   18    9
   2   |    5   14
   3   |    2    8
   4   |   11   20
   5   |    6   16
   6   |   15   13
   7   |   17    7
   8   |    1   12
   9   |    4    3
  10   |   19   10

Randomization 48

Random number seed for randomization = 18606

 rep  1 - -- -- --
 column    1    2
 row   +- -- -- --
   1   |   12   18
   2   |   13   19
   3   |    4    3
   4   |    8   15
   5   |    2    9
   6   |   20    6
   7   |   11    7
   8   |   10    5
   9   |   17   14
  10   |    1   16

 rep  2 - -- -- --
 column    1    2
 row   +- -- -- --
   1   |    4   18
   2   |    8    3
   3   |   17    5
   4   |   19    1
   5   |   14    2
   6   |    9   13
   7   |   11   15
   8   |    6   12
   9   |   16   20
  10   |   10    7

Randomization 49

Random number seed for randomization = 32754

 rep  1 - -- -- --
 column    1    2
 row   +- -- -- --
   1   |   13    4
   2   |    2    8
   3   |    3   14
   4   |   12   18
   5   |    5    7
   6   |   19   10
   7   |   20   11
   8   |   16    9
   9   |    6   15
  10   |   17    1

 rep  2 - -- -- --
 column    1    2
 row   +- -- -- --
   1   |   12    8
   2   |    1   19
   3   |    2   20
   4   |    5   15
   5   |    6   18
   6   |   13    7
   7   |    9    3
   8   |   11   16
   9   |   14   17
  10   |   10    4

Randomization 50

Random number seed for randomization = 30342

 rep  1 - -- -- --
 column    1    2
 row   +- -- -- --
   1   |   10   11
   2   |   20    8
   3   |   19    2
   4   |    4   17
   5   |   12    7
   6   |    1   16
   7   |    5   13
   8   |   15   18
   9   |    3    6
  10   |    9   14

 rep  2 - -- -- --
 column    1    2
 row   +- -- -- --
   1   |    8   15
   2   |    3   17
   3   |   14   12
   4   |   10   20
   5   |    4    2
   6   |   18    5
   7   |   19   11
   8   |   13    9
   9   |    7   16
  10   |    1    6

Randomization 51

Random number seed for randomization = 31837

 rep  1 - -- -- --
 column    1    2
 row   +- -- -- --
   1   |   17    6
   2   |   11   14
   3   |   18    5
   4   |   12    3
   5   |    4    2
   6   |   15    9
   7   |   16   19
   8   |   10   13
   9   |    7    8
  10   |   20    1

 rep  2 - -- -- --
 column    1    2
 row   +- -- -- --
   1   |   20    3
   2   |   14   18
   3   |   12    2
   4   |   16    7
   5   |    4   19
   6   |    5   17
   7   |    8   15
   8   |    9   11
   9   |   10    1
  10   |    6   13

Randomization 52

Random number seed for randomization = 4405

 rep  1 - -- -- --
 column    1    2
 row   +- -- -- --
   1   |   13   16
   2   |   18    8
   3   |    2    7
   4   |   11    4
   5   |   10   17
   6   |   19    6
   7   |    9    3
   8   |   20   12
   9   |   15    5
  10   |   14    1

 rep  2 - -- -- --
 column    1    2
 row   +- -- -- --
   1   |   17    6
   2   |   18    1
   3   |   16   20
   4   |   12   11
   5   |    9    8
   6   |    4   10
   7   |   15    2
   8   |    7   13
   9   |   19    3
  10   |   14    5

Randomization 53

Random number seed for randomization = 13584

 rep  1 - -- -- --
 column    1    2
 row   +- -- -- --
   1   |    4   17
   2   |   13   14
   3   |   12   11
   4   |    8   15
   5   |    5    6
   6   |   18   20
   7   |    7    1
   8   |    2   16
   9   |   19    3
  10   |   10    9

 rep  2 - -- -- --
 column    1    2
 row   +- -- -- --
   1   |    1   13
   2   |   10   17
   3   |    9    8
   4   |   14    5
   5   |   15    2
   6   |   18   11
   7   |   19   20
   8   |   12    6
   9   |    4    3
  10   |   16    7

Randomization 54

Random number seed for randomization = 3343

 rep  1 - -- -- --
 column    1    2
 row   +- -- -- --
   1   |   11   10
   2   |    9    7
   3   |   20    2
   4   |    5   12
   5   |   14   17
   6   |    3    4
   7   |    8    6
   8   |   18   19
   9   |   15   13
  10   |    1   16

 rep  2 - -- -- --
 column    1    2
 row   +- -- -- --
   1   |   11    3
   2   |   13   19
   3   |   20   12
   4   |    6    9
   5   |    4    8
   6   |    7    1
   7   |   16   15
   8   |   14    2
   9   |   18   17
  10   |    5   10

Randomization 55

Random number seed for randomization = 9596

 rep  1 - -- -- --
 column    1    2
 row   +- -- -- --
   1   |   16   12
   2   |   18    8
   3   |   11   15
   4   |   13    6
   5   |    1   10
   6   |    7    9
   7   |    4    3
   8   |   19   14
   9   |   20    5
  10   |    2   17

 rep  2 - -- -- --
 column    1    2
 row   +- -- -- --
   1   |   14   13
   2   |   17   18
   3   |    8   19
   4   |   16   10
   5   |    7    5
   6   |    1    9
   7   |   15    4
   8   |    6   11
   9   |   20    3
  10   |    2   12

Randomization 56

Random number seed for randomization = 1142

 rep  1 - -- -- --
 column    1    2
 row   +- -- -- --
   1   |    5    6
   2   |    4    9
   3   |   10   19
   4   |   12    7
   5   |   18    1
   6   |    3   11
   7   |    8   15
   8   |   20   17
   9   |   16   13
  10   |   14    2

 rep  2 - -- -- --
 column    1    2
 row   +- -- -- --
   1   |    2    6
   2   |   11   14
   3   |    1   10
   4   |    4   12
   5   |   16   15
   6   |    7   18
   7   |    5   17
   8   |    8    9
   9   |   19    3
  10   |   20   13

Randomization 57

Random number seed for randomization = 32710

 rep  1 - -- -- --
 column    1    2
 row   +- -- -- --
   1   |   10   13
   2   |   19    7
   3   |    4   14
   4   |    9   20
   5   |   15    6
   6   |   18    8
   7   |   17    2
   8   |    1   12
   9   |    5    3
  10   |   16   11

 rep  2 - -- -- --
 column    1    2
 row   +- -- -- --
   1   |    7    9
   2   |    6    1
   3   |   12   18
   4   |    8   16
   5   |   11   19
   6   |    4   20
   7   |    5   14
   8   |   17    3
   9   |   15   13
  10   |   10    2

Randomization 58

Random number seed for randomization = 1296

 rep  1 - -- -- --
 column    1    2
 row   +- -- -- --
   1   |    2    1
   2   |   17   10
   3   |   14   15
   4   |   12    3
   5   |   20    9
   6   |    4   19
   7   |   11    6
   8   |   16   13
   9   |   18    5
  10   |    7    8

 rep  2 - -- -- --
 column    1    2
 row   +- -- -- --
   1   |   19   20
   2   |    8   18
   3   |    5   13
   4   |   16    3
   5   |   12   10
   6   |    9    7
   7   |   11   15
   8   |    1    4
   9   |   14    2
  10   |   17    6

Randomization 59

Random number seed for randomization = 3298

 rep  1 - -- -- --
 column    1    2
 row   +- -- -- --
   1   |    3    8
   2   |    1    4
   3   |   18    5
   4   |   19   12
   5   |   10   13
   6   |    9   11
   7   |    2    7
   8   |    6   16
   9   |   14   15
  10   |   17   20

 rep  2 - -- -- --
 column    1    2
 row   +- -- -- --
   1   |   15    1
   2   |    6   20
   3   |   17   12
   4   |   18   13
   5   |   10    3
   6   |    7   14
   7   |   11    2
   8   |   19    5
   9   |    4   16
  10   |    8    9

Randomization 60

Random number seed for randomization = 14148

 rep  1 - -- -- --
 column    1    2
 row   +- -- -- --
   1   |   17   13
   2   |    4   19
   3   |    1   20
   4   |    9   10
   5   |   12    3
   6   |   16    8
   7   |    2    5
   8   |   18    6
   9   |   14    7
  10   |   15   11

 rep  2 - -- -- --
 column    1    2
 row   +- -- -- --
   1   |   10    4
   2   |   12    8
   3   |   20   17
   4   |   13   14
   5   |    7    3
   6   |   16   11
   7   |    2    9
   8   |   19    1
   9   |   18    5
  10   |   15    6

Randomization 61

Random number seed for randomization = 27121

 rep  1 - -- -- --
 column    1    2
 row   +- -- -- --
   1   |   16    6
   2   |    1   19
   3   |   13    3
   4   |    8   15
   5   |   20    4
   6   |   18   10
   7   |    7   11
   8   |    2    9
   9   |   12   17
  10   |   14    5

 rep  2 - -- -- --
 column    1    2
 row   +- -- -- --
   1   |   20   10
   2   |   14    4
   3   |    9    7
   4   |   17    2
   5   |   13    5
   6   |   15   18
   7   |    6    8
   8   |   12   19
   9   |    1    3
  10   |   11   16

Randomization 62

Random number seed for randomization = 16132

 rep  1 - -- -- --
 column    1    2
 row   +- -- -- --
   1   |    1   17
   2   |   15   19
   3   |   16   14
   4   |   12    3
   5   |    4   11
   6   |    5    9
   7   |    7   20
   8   |    2   13
   9   |    6   10
  10   |    8   18

 rep  2 - -- -- --
 column    1    2
 row   +- -- -- --
   1   |   19    8
   2   |   16    9
   3   |    3    4
   4   |    2   14
   5   |   18    1
   6   |   17    5
   7   |    6   13
   8   |   11   15
   9   |   12   20
  10   |    7   10

Randomization 63

Random number seed for randomization = 20131

 rep  1 - -- -- --
 column    1    2
 row   +- -- -- --
   1   |    3    1
   2   |   17    4
   3   |    5    2
   4   |   19    6
   5   |   18   16
   6   |   13    7
   7   |    8   10
   8   |    9   12
   9   |   14   15
  10   |   20   11

 rep  2 - -- -- --
 column    1    2
 row   +- -- -- --
   1   |   11   19
   2   |   13   12
   3   |   20    7
   4   |    8    2
   5   |    4    3
   6   |    5   16
   7   |    9   10
   8   |    6   14
   9   |   15   17
  10   |    1   18

Randomization 64

Random number seed for randomization = 13210

 rep  1 - -- -- --
 column    1    2
 row   +- -- -- --
   1   |    4   19
   2   |    3   10
   3   |    1   14
   4   |    5   12
   5   |    8   20
   6   |   16   17
   7   |    7    6
   8   |   11   18
   9   |   15    2
  10   |   13    9

 rep  2 - -- -- --
 column    1    2
 row   +- -- -- --
   1   |   11    6
   2   |   17   13
   3   |   19    2
   4   |   15   12
   5   |    7    1
   6   |    9    4
   7   |    5   20
   8   |    8   18
   9   |   10   16
  10   |   14    3

Randomization 65

Random number seed for randomization = 18600

 rep  1 - -- -- --
 column    1    2
 row   +- -- -- --
   1   |   16   13
   2   |    1    2
   3   |   17    8
   4   |    3   14
   5   |   19   10
   6   |    4    6
   7   |    5   18
   8   |   20    7
   9   |   12   11
  10   |    9   15

 rep  2 - -- -- --
 column    1    2
 row   +- -- -- --
   1   |    5    2
   2   |    1    7
   3   |   15   16
   4   |   18   12
   5   |    6    9
   6   |   11    4
   7   |    3   10
   8   |   17   14
   9   |   13   19
  10   |   20    8

Randomization 66

Random number seed for randomization = 4962

 rep  1 - -- -- --
 column    1    2
 row   +- -- -- --
   1   |    2   12
   2   |   14    9
   3   |   18    7
   4   |    3   17
   5   |   13    5
   6   |    6   15
   7   |    8   11
   8   |   20   16
   9   |    4   10
  10   |    1   19

 rep  2 - -- -- --
 column    1    2
 row   +- -- -- --
   1   |    9   20
   2   |   12    6
   3   |    7    2
   4   |   16    1
   5   |    8   15
   6   |    3   10
   7   |   13   11
   8   |    4    5
   9   |   14   17
  10   |   19   18

Randomization 67

Random number seed for randomization = 10399

 rep  1 - -- -- --
 column    1    2
 row   +- -- -- --
   1   |   12    6
   2   |    5   14
   3   |   19    2
   4   |    3   11
   5   |    9    8
   6   |   20    1
   7   |   15    7
   8   |   10   16
   9   |   17   13
  10   |    4   18

 rep  2 - -- -- --
 column    1    2
 row   +- -- -- --
   1   |    2    7
   2   |   15    1
   3   |   14    9
   4   |    8   12
   5   |   17   16
   6   |   10   11
   7   |    6    4
   8   |   20   13
   9   |    3    5
  10   |   18   19

Randomization 68

Random number seed for randomization = 23318

 rep  1 - -- -- --
 column    1    2
 row   +- -- -- --
   1   |   13    2
   2   |    4   15
   3   |   18   10
   4   |   20    1
   5   |   19    3
   6   |    5    7
   7   |   16    9
   8   |   17    8
   9   |   12    6
  10   |   14   11

 rep  2 - -- -- --
 column    1    2
 row   +- -- -- --
   1   |    3   14
   2   |    2   19
   3   |   15   17
   4   |    8   13
   5   |   18    7
   6   |   16   10
   7   |   12    4
   8   |   11    9
   9   |   20    6
  10   |    5    1

Randomization 69

Random number seed for randomization = 24344

 rep  1 - -- -- --
 column    1    2
 row   +- -- -- --
   1   |    3    7
   2   |   12   17
   3   |   18    9
   4   |    1    6
   5   |   11   14
   6   |   19    4
   7   |    8   16
   8   |    2   13
   9   |   10   15
  10   |    5   20

 rep  2 - -- -- --
 column    1    2
 row   +- -- -- --
   1   |   10    4
   2   |    3    6
   3   |    1   15
   4   |    7   18
   5   |    9    2
   6   |    5   16
   7   |   13   12
   8   |   14    8
   9   |   17   11
  10   |   19   20

Randomization 70

Random number seed for randomization = 25420

 rep  1 - -- -- --
 column    1    2
 row   +- -- -- --
   1   |   12   10
   2   |    8   20
   3   |   11   14
   4   |    4   15
   5   |    6   16
   6   |    7    2
   7   |   13    9
   8   |    3    5
   9   |   18    1
  10   |   19   17

 rep  2 - -- -- --
 column    1    2
 row   +- -- -- --
   1   |   13   15
   2   |    4   20
   3   |    2   11
   4   |    3   17
   5   |   19    9
   6   |    8   18
   7   |   14    6
   8   |   10    7
   9   |    1   12
  10   |   16    5

Randomization 71

Random number seed for randomization = 17797

 rep  1 - -- -- --
 column    1    2
 row   +- -- -- --
   1   |    6   13
   2   |    9    2
   3   |    3   11
   4   |    1   14
   5   |    4    5
   6   |   10    8
   7   |   18   19
   8   |   16   15
   9   |   20   17
  10   |    7   12

 rep  2 - -- -- --
 column    1    2
 row   +- -- -- --
   1   |   11   16
   2   |   20    5
   3   |    7   19
   4   |    2   10
   5   |   15   12
   6   |    8    3
   7   |    4    6
   8   |    1   17
   9   |   13    9
  10   |   18   14

Randomization 72

Random number seed for randomization = 15553

 rep  1 - -- -- --
 column    1    2
 row   +- -- -- --
   1   |   20   16
   2   |    9   19
   3   |   13    5
   4   |   18   15
   5   |    8    2
   6   |   10   17
   7   |    1   14
   8   |    7    4
   9   |   12    6
  10   |    3   11

 rep  2 - -- -- --
 column    1    2
 row   +- -- -- --
   1   |   13   19
   2   |   12    2
   3   |   14    3
   4   |   20   10
   5   |   17    1
   6   |   11    7
   7   |    9    6
   8   |   15    5
   9   |    4   18
  10   |    8   16

Randomization 73

Random number seed for randomization = 8793

 rep  1 - -- -- --
 column    1    2
 row   +- -- -- --
   1   |   17   13
   2   |   10    3
   3   |   16   20
   4   |    5    1
   5   |   14   18
   6   |    8   19
   7   |    4   15
   8   |    7    6
   9   |    2    9
  10   |   12   11

 rep  2 - -- -- --
 column    1    2
 row   +- -- -- --
   1   |   11   10
   2   |   14    4
   3   |    7   20
   4   |   13    5
   5   |   15   12
   6   |    2   19
   7   |   16   18
   8   |    1    9
   9   |    3   17
  10   |    8    6

Randomization 74

Random number seed for randomization = 11733

 rep  1 - -- -- --
 column    1    2
 row   +- -- -- --
   1   |    6    8
   2   |    7   20
   3   |    9    3
   4   |    5    1
   5   |    4   14
   6   |   15   19
   7   |   11   10
   8   |   12   17
   9   |    2   13
  10   |   18   16

 rep  2 - -- -- --
 column    1    2
 row   +- -- -- --
   1   |   19   18
   2   |   16   12
   3   |   17    6
   4   |    7   13
   5   |   11    3
   6   |    1   15
   7   |    5   14
   8   |    4   20
   9   |    2   10
  10   |    8    9

Randomization 75

Random number seed for randomization = 31104

 rep  1 - -- -- --
 column    1    2
 row   +- -- -- --
   1   |   12    6
   2   |    8   16
   3   |    9   20
   4   |    4    7
   5   |   17    3
   6   |    2   18
   7   |   14   13
   8   |   19    1
   9   |   11   10
  10   |    5   15

 rep  2 - -- -- --
 column    1    2
 row   +- -- -- --
   1   |    5   16
   2   |    2    3
   3   |   15    9
   4   |   13    4
   5   |    6   14
   6   |   10   12
   7   |   20   11
   8   |   19   18
   9   |   17    7
  10   |    8    1

Randomization 76

Random number seed for randomization = 22480

 rep  1 - -- -- --
 column    1    2
 row   +- -- -- --
   1   |   10   13
   2   |   16   12
   3   |    2   15
   4   |   17   11
   5   |   14    9
   6   |    8   18
   7   |    3   19
   8   |    7    6
   9   |    4   20
  10   |    5    1

 rep  2 - -- -- --
 column    1    2
 row   +- -- -- --
   1   |    7    1
   2   |   20    9
   3   |   12    2
   4   |    5   18
   5   |   14    6
   6   |   17    3
   7   |   19   16
   8   |    8   11
   9   |   13    4
  10   |   15   10

Randomization 77

Random number seed for randomization = 31195

 rep  1 - -- -- --
 column    1    2
 row   +- -- -- --
   1   |    2   10
   2   |   14    4
   3   |   11    6
   4   |    8   15
   5   |    3    5
   6   |   17    7
   7   |   18   16
   8   |   20    9
   9   |    1   19
  10   |   12   13

 rep  2 - -- -- --
 column    1    2
 row   +- -- -- --
   1   |   10    3
   2   |   11   13
   3   |   14    6
   4   |   18   15
   5   |    7    2
   6   |   12   16
   7   |   19    4
   8   |    5    1
   9   |    8   20
  10   |    9   17

Randomization 78

Random number seed for randomization = 12547

 rep  1 - -- -- --
 column    1    2
 row   +- -- -- --
   1   |    5   16
   2   |    1   17
   3   |   12   11
   4   |    2    4
   5   |   15    7
   6   |    6    8
   7   |   19   10
   8   |   18    9
   9   |   14   20
  10   |   13    3

 rep  2 - -- -- --
 column    1    2
 row   +- -- -- --
   1   |   11    5
   2   |   13    9
   3   |   18   10
   4   |    6   12
   5   |   16    1
   6   |    4   15
   7   |   19    8
   8   |   14    3
   9   |   17    2
  10   |    7   20

Randomization 79

Random number seed for randomization = 11390

 rep  1 - -- -- --
 column    1    2
 row   +- -- -- --
   1   |    1    6
   2   |    3   20
   3   |    9   11
   4   |    5    8
   5   |   10   12
   6   |    2   13
   7   |   19    4
   8   |   17   16
   9   |   18    7
  10   |   15   14

 rep  2 - -- -- --
 column    1    2
 row   +- -- -- --
   1   |   14    2
   2   |   15   20
   3   |    3    8
   4   |   13   10
   5   |    5   16
   6   |    1    4
   7   |   12   18
   8   |   11   19
   9   |    7    9
  10   |   17    6

Randomization 80

Random number seed for randomization = 20652

 rep  1 - -- -- --
 column    1    2
 row   +- -- -- --
   1   |    7    5
   2   |    6   12
   3   |   11   20
   4   |    1    4
   5   |   17   14
   6   |    9    2
   7   |   15    8
   8   |   16   19
   9   |    3   10
  10   |   18   13

 rep  2 - -- -- --
 column    1    2
 row   +- -- -- --
   1   |   12   16
   2   |   19   18
   3   |    9    5
   4   |   15   11
   5   |   10   14
   6   |   17    4
   7   |    1    2
   8   |    7    8
   9   |   13    3
  10   |   20    6

Randomization 81

Random number seed for randomization = 7113

 rep  1 - -- -- --
 column    1    2
 row   +- -- -- --
   1   |    9    1
   2   |   19   13
   3   |   20    3
   4   |   15   17
   5   |    4   10
   6   |    7    8
   7   |   12    6
   8   |   16    5
   9   |   14    2
  10   |   18   11

 rep  2 - -- -- --
 column    1    2
 row   +- -- -- --
   1   |   14   17
   2   |   10   12
   3   |   15    5
   4   |    1   20
   5   |   16    8
   6   |   13    4
   7   |    7   11
   8   |   18   19
   9   |    6    9
  10   |    3    2

Randomization 82

Random number seed for randomization = 28751

 rep  1 - -- -- --
 column    1    2
 row   +- -- -- --
   1   |    7   17
   2   |   14   18
   3   |   11    8
   4   |   20    9
   5   |   16   15
   6   |    6    3
   7   |    2    4
   8   |    5    1
   9   |   12   13
  10   |   10   19

 rep  2 - -- -- --
 column    1    2
 row   +- -- -- --
   1   |    5   17
   2   |    4   12
   3   |   11    2
   4   |   18    6
   5   |    7    8
   6   |   15   14
   7   |   20    1
   8   |   13   16
   9   |    3   19
  10   |   10    9

Randomization 83

Random number seed for randomization = 7812

 rep  1 - -- -- --
 column    1    2
 row   +- -- -- --
   1   |   14   19
   2   |    7    3
   3   |    5    9
   4   |    6   13
   5   |   15    1
   6   |   12   11
   7   |    2   20
   8   |    4    8
   9   |   18   17
  10   |   16   10

 rep  2 - -- -- --
 column    1    2
 row   +- -- -- --
   1   |    1    8
   2   |   20    5
   3   |   18   19
   4   |   10   15
   5   |    3   16
   6   |    4   17
   7   |   14   13
   8   |    6   11
   9   |    9    7
  10   |   12    2

Randomization 84

Random number seed for randomization = 6106

 rep  1 - -- -- --
 column    1    2
 row   +- -- -- --
   1   |    5    9
   2   |    1    4
   3   |   15    3
   4   |   18   11
   5   |   14   13
   6   |   16    8
   7   |   12   20
   8   |   17    6
   9   |    7   10
  10   |    2   19

 rep  2 - -- -- --
 column    1    2
 row   +- -- -- --
   1   |   12   11
   2   |    8    1
   3   |   19    5
   4   |   14   20
   5   |   17   15
   6   |    3   16
   7   |   18   10
   8   |    7    6
   9   |    4    2
  10   |    9   13

Randomization 85

Random number seed for randomization = 11918

 rep  1 - -- -- --
 column    1    2
 row   +- -- -- --
   1   |   19    9
   2   |    1    6
   3   |   18    7
   4   |   10   15
   5   |   13   11
   6   |    2    5
   7   |   20   16
   8   |   12    3
   9   |   14    8
  10   |    4   17

 rep  2 - -- -- --
 column    1    2
 row   +- -- -- --
   1   |    6   18
   2   |   16    1
   3   |   17   19
   4   |   11   20
   5   |    7    4
   6   |   13   15
   7   |    2    9
   8   |   10    8
   9   |   12    5
  10   |   14    3

Randomization 86

Random number seed for randomization = 8750

 rep  1 - -- -- --
 column    1    2
 row   +- -- -- --
   1   |    1   15
   2   |   16   13
   3   |   18   11
   4   |    2   12
   5   |    7    5
   6   |    3   17
   7   |   10    4
   8   |   14   20
   9   |    8    9
  10   |    6   19

 rep  2 - -- -- --
 column    1    2
 row   +- -- -- --
   1   |   14    4
   2   |    1    5
   3   |   13    2
   4   |    9   16
   5   |   10   19
   6   |   11    3
   7   |    6   15
   8   |   17    7
   9   |   12   18
  10   |    8   20

Randomization 87

Random number seed for randomization = 14626

 rep  1 - -- -- --
 column    1    2
 row   +- -- -- --
   1   |   14   13
   2   |   17   12
   3   |   16    3
   4   |   15   10
   5   |   19    9
   6   |    8   18
   7   |    2    4
   8   |   11   20
   9   |    5    6
  10   |    1    7

 rep  2 - -- -- --
 column    1    2
 row   +- -- -- --
   1   |   14   18
   2   |    8   10
   3   |    1   17
   4   |   20   19
   5   |   12   11
   6   |    9    2
   7   |   16   13
   8   |    6    3
   9   |   15    7
  10   |    4    5

Randomization 88

Random number seed for randomization = 23917

 rep  1 - -- -- --
 column    1    2
 row   +- -- -- --
   1   |   18    1
   2   |   12   19
   3   |    5    7
   4   |   16    4
   5   |   17    9
   6   |   10   13
   7   |   11    8
   8   |   14    6
   9   |   20   15
  10   |    2    3

 rep  2 - -- -- --
 column    1    2
 row   +- -- -- --
   1   |   16    6
   2   |    1   12
   3   |   20    7
   4   |   19   17
   5   |   13    4
   6   |    2   15
   7   |    5   18
   8   |   14    3
   9   |    8   10
  10   |    9   11

Randomization 89

Random number seed for randomization = 19096

 rep  1 - -- -- --
 column    1    2
 row   +- -- -- --
   1   |   19   14
   2   |   16   11
   3   |   12   15
   4   |    5    3
   5   |   13    8
   6   |    2    9
   7   |    4   20
   8   |    1   18
   9   |    6   17
  10   |   10    7

 rep  2 - -- -- --
 column    1    2
 row   +- -- -- --
   1   |    4   14
   2   |   20    5
   3   |   18   13
   4   |    8   10
   5   |    6   11
   6   |   19   15
   7   |   16    7
   8   |   12   17
   9   |    3    2
  10   |    9    1

Randomization 90

Random number seed for randomization = 19598

 rep  1 - -- -- --
 column    1    2
 row   +- -- -- --
   1   |   11    3
   2   |    9    2
   3   |   16   20
   4   |   12    6
   5   |   15   17
   6   |    4   10
   7   |   13   14
   8   |   18    8
   9   |    5   19
  10   |    7    1

 rep  2 - -- -- --
 column    1    2
 row   +- -- -- --
   1   |    6   18
   2   |   19   13
   3   |   16    2
   4   |    3   15
   5   |   14   12
   6   |    9   10
   7   |    7   20
   8   |    4    8
   9   |   17    5
  10   |   11    1

Randomization 91

Random number seed for randomization = 29259

 rep  1 - -- -- --
 column    1    2
 row   +- -- -- --
   1   |   19   12
   2   |    8   16
   3   |   15   10
   4   |   20   14
   5   |    7   17
   6   |    4    9
   7   |    1    3
   8   |    2   13
   9   |   18    6
  10   |    5   11

 rep  2 - -- -- --
 column    1    2
 row   +- -- -- --
   1   |   11    7
   2   |    3   15
   3   |    8   14
   4   |   13    5
   5   |   18    9
   6   |   19    6
   7   |   20    1
   8   |   17   12
   9   |    4   16
  10   |   10    2

Randomization 92

Random number seed for randomization = 12497

 rep  1 - -- -- --
 column    1    2
 row   +- -- -- --
   1   |    5    4
   2   |    9    1
   3   |   14    2
   4   |   12    8
   5   |    6   20
   6   |   16   11
   7   |   10   13
   8   |   19   15
   9   |    3   17
  10   |   18    7

 rep  2 - -- -- --
 column    1    2
 row   +- -- -- --
   1   |   13    5
   2   |    2   19
   3   |   12    7
   4   |   18   14
   5   |    9   11
   6   |   20   10
   7   |   16    8
   8   |    3    1
   9   |    4   17
  10   |   15    6

Randomization 93

Random number seed for randomization = 20088

 rep  1 - -- -- --
 column    1    2
 row   +- -- -- --
   1   |   17   12
   2   |   16    2
   3   |   15    6
   4   |    4   14
   5   |   20    1
   6   |   10    7
   7   |   13   19
   8   |    9   11
   9   |    8    5
  10   |    3   18

 rep  2 - -- -- --
 column    1    2
 row   +- -- -- --
   1   |   14   16
   2   |    6    8
   3   |    4   12
   4   |    7   15
   5   |   20   11
   6   |    2   10
   7   |    3   19
   8   |    5    9
   9   |   17   18
  10   |   13    1

Randomization 94

Random number seed for randomization = 16103

 rep  1 - -- -- --
 column    1    2
 row   +- -- -- --
   1   |   18   11
   2   |   13   19
   3   |   20   16
   4   |   12   14
   5   |    8    3
   6   |    9    6
   7   |    7   17
   8   |    1    2
   9   |   15    5
  10   |   10    4

 rep  2 - -- -- --
 column    1    2
 row   +- -- -- --
   1   |   16   13
   2   |    1    5
   3   |    3   18
   4   |   15    8
   5   |   19    9
   6   |    7    4
   7   |   12   17
   8   |   11   20
   9   |    6   14
  10   |   10    2

Randomization 95

Random number seed for randomization = 11414

 rep  1 - -- -- --
 column    1    2
 row   +- -- -- --
   1   |    7    1
   2   |   17   19
   3   |   11   18
   4   |    4    6
   5   |   20    2
   6   |    5    8
   7   |   16    9
   8   |    3   12
   9   |   14   15
  10   |   13   10

 rep  2 - -- -- --
 column    1    2
 row   +- -- -- --
   1   |    6   20
   2   |    3   15
   3   |    1   11
   4   |   16   17
   5   |    2    7
   6   |    5   10
   7   |   19    4
   8   |   18   12
   9   |   14    8
  10   |   13    9

Randomization 96

Random number seed for randomization = 748

 rep  1 - -- -- --
 column    1    2
 row   +- -- -- --
   1   |   11    4
   2   |   16   12
   3   |    1    6
   4   |    7   19
   5   |    5   10
   6   |   15   17
   7   |   20   18
   8   |    3    2
   9   |    9   13
  10   |    8   14

 rep  2 - -- -- --
 column    1    2
 row   +- -- -- --
   1   |   14   18
   2   |   12    7
   3   |    5   13
   4   |    2    8
   5   |   19    1
   6   |   15   10
   7   |    9   16
   8   |   11   17
   9   |   20    4
  10   |    6    3

Randomization 97

Random number seed for randomization = 31786

 rep  1 - -- -- --
 column    1    2
 row   +- -- -- --
   1   |    8    5
   2   |   10    4
   3   |   16    2
   4   |   12    3
   5   |   20   14
   6   |   15    6
   7   |    7   13
   8   |   11   17
   9   |   19    9
  10   |   18    1

 rep  2 - -- -- --
 column    1    2
 row   +- -- -- --
   1   |    5    7
   2   |   16   11
   3   |   10    1
   4   |   19    4
   5   |   12    2
   6   |   14    9
   7   |   17   15
   8   |   13   20
   9   |    6    8
  10   |   18    3

Randomization 98

Random number seed for randomization = 13933

 rep  1 - -- -- --
 column    1    2
 row   +- -- -- --
   1   |   12   13
   2   |    4   17
   3   |    2   20
   4   |    5   18
   5   |   15   10
   6   |   14    9
   7   |    7    3
   8   |   11   16
   9   |   19    1
  10   |    6    8

 rep  2 - -- -- --
 column    1    2
 row   +- -- -- --
   1   |    8   18
   2   |    2   13
   3   |    3   14
   4   |   10    6
   5   |    9   15
   6   |    5   20
   7   |   11   17
   8   |    1    7
   9   |   12   16
  10   |    4   19

Randomization 99

Random number seed for randomization = 8819

 rep  1 - -- -- --
 column    1    2
 row   +- -- -- --
   1   |    9   10
   2   |   15   13
   3   |    4   18
   4   |    2    7
   5   |    3   20
   6   |   19    1
   7   |   11    5
   8   |   16    6
   9   |   12    8
  10   |   14   17

 rep  2 - -- -- --
 column    1    2
 row   +- -- -- --
   1   |    9   11
   2   |   17    8
   3   |    6    3
   4   |   12   18
   5   |   19    7
   6   |   20   15
   7   |    2   10
   8   |   13   14
   9   |    5   16
  10   |    4    1

Randomization 100

Random number seed for randomization = 22939

 rep  1 - -- -- --
 column    1    2
 row   +- -- -- --
   1   |    3   11
   2   |    9    1
   3   |   19   17
   4   |    6   15
   5   |   20    7
   6   |    5   10
   7   |   14    4
   8   |    8   18
   9   |   12    2
  10   |   16   13

 rep  2 - -- -- --
 column    1    2
 row   +- -- -- --
   1   |   18   20
   2   |   11    8
   3   |   14   15
   4   |    5    4
   5   |    7    9
   6   |   13    3
   7   |    6   17
   8   |   12   10
   9   |    1   19
  10   |   16    2

Randomization 101

Random number seed for randomization = 10980

 rep  1 - -- -- --
 column    1    2
 row   +- -- -- --
   1   |   13   10
   2   |    1   20
   3   |   17   16
   4   |   15   12
   5   |    7   14
   6   |   11   19
   7   |    3    6
   8   |    5    2
   9   |    4   18
  10   |    9    8

 rep  2 - -- -- --
 column    1    2
 row   +- -- -- --
   1   |   20    7
   2   |    3    8
   3   |    6    5
   4   |    9   12
   5   |   15   16
   6   |   14   13
   7   |    4   10
   8   |   19    1
   9   |   17   18
  10   |    2   11

Randomization 102

Random number seed for randomization = 229

 rep  1 - -- -- --
 column    1    2
 row   +- -- -- --
   1   |    6   19
   2   |    2    4
   3   |   18   11
   4   |    1   12
   5   |    9   13
   6   |   15    7
   7   |    3   10
   8   |   14   17
   9   |   16   20
  10   |    5    8

 rep  2 - -- -- --
 column    1    2
 row   +- -- -- --
   1   |   19   14
   2   |   17    1
   3   |   12    3
   4   |    2   11
   5   |   15    4
   6   |    9   16
   7   |   10    8
   8   |   20    6
   9   |    5    7
  10   |   18   13

Randomization 103

Random number seed for randomization = 3456

 rep  1 - -- -- --
 column    1    2
 row   +- -- -- --
   1   |   12    7
   2   |   20    9
   3   |    5   10
   4   |    8   16
   5   |   15    4
   6   |   11   14
   7   |   17   19
   8   |   18    2
   9   |    1    3
  10   |    6   13

 rep  2 - -- -- --
 column    1    2
 row   +- -- -- --
   1   |    2   16
   2   |    7   11
   3   |    9    5
   4   |    1   13
   5   |   15   20
   6   |    8   19
   7   |   14   18
   8   |    6    4
   9   |   10   12
  10   |   17    3

Randomization 104

Random number seed for randomization = 14186

 rep  1 - -- -- --
 column    1    2
 row   +- -- -- --
   1   |    4    7
   2   |    6    9
   3   |   17    2
   4   |    8    3
   5   |   13    5
   6   |   12   11
   7   |   10   20
   8   |   19   16
   9   |   14   15
  10   |    1   18

 rep  2 - -- -- --
 column    1    2
 row   +- -- -- --
   1   |   17    9
   2   |    7    1
   3   |   11   10
   4   |    6   12
   5   |   14    2
   6   |   20    8
   7   |    3    4
   8   |   19   15
   9   |   18    5
  10   |   13   16

Randomization 105

Random number seed for randomization = 28375

 rep  1 - -- -- --
 column    1    2
 row   +- -- -- --
   1   |   11    5
   2   |    3   10
   3   |   18    9
   4   |    6    2
   5   |    7    8
   6   |   12   14
   7   |    1   13
   8   |    4   15
   9   |   20   17
  10   |   19   16

 rep  2 - -- -- --
 column    1    2
 row   +- -- -- --
   1   |   17    6
   2   |    7   13
   3   |    1   14
   4   |   12   10
   5   |    8   20
   6   |    2   11
   7   |    5    4
   8   |   15   19
   9   |   18   16
  10   |    3    9

Randomization 106

Random number seed for randomization = 24728

 rep  1 - -- -- --
 column    1    2
 row   +- -- -- --
   1   |   17   13
   2   |    4   20
   3   |   16    6
   4   |    3   19
   5   |   18   12
   6   |    9    1
   7   |   14    5
   8   |    2    7
   9   |   11   15
  10   |   10    8

 rep  2 - -- -- --
 column    1    2
 row   +- -- -- --
   1   |   16   19
   2   |    3   20
   3   |   10    7
   4   |    1   11
   5   |    4    8
   6   |   12    9
   7   |    5    2
   8   |   13   14
   9   |   15   17
  10   |   18    6

Randomization 107

Random number seed for randomization = 1870

 rep  1 - -- -- --
 column    1    2
 row   +- -- -- --
   1   |    6   16
   2   |   15    8
   3   |   20    5
   4   |   14    4
   5   |   19    3
   6   |    2    1
   7   |    9   18
   8   |   11   10
   9   |   12   17
  10   |   13    7

 rep  2 - -- -- --
 column    1    2
 row   +- -- -- --
   1   |    5   12
   2   |    1   20
   3   |    9    3
   4   |   14   18
   5   |    4    2
   6   |   16   15
   7   |   19    7
   8   |   11    8
   9   |   13   10
  10   |   17    6

Randomization 108

Random number seed for randomization = 18782

 rep  1 - -- -- --
 column    1    2
 row   +- -- -- --
   1   |   13   19
   2   |   18   10
   3   |   12    8
   4   |   17    7
   5   |    2   15
   6   |   20    9
   7   |   16    1
   8   |    6    4
   9   |    5   14
  10   |   11    3

 rep  2 - -- -- --
 column    1    2
 row   +- -- -- --
   1   |   19   11
   2   |   17    9
   3   |   15    4
   4   |    6    8
   5   |   12    7
   6   |   14   13
   7   |   18   16
   8   |    3    2
   9   |    1    5
  10   |   20   10

Randomization 109

Random number seed for randomization = 17864

 rep  1 - -- -- --
 column    1    2
 row   +- -- -- --
   1   |   19    4
   2   |    5   18
   3   |   20    7
   4   |    2   11
   5   |    1   16
   6   |   10   12
   7   |    9   15
   8   |    3    6
   9   |    8   13
  10   |   14   17

 rep  2 - -- -- --
 column    1    2
 row   +- -- -- --
   1   |   18    8
   2   |   13    3
   3   |    5   11
   4   |   20    4
   5   |    6    9
   6   |   15   10
   7   |   12   19
   8   |   14    7
   9   |    2   16
  10   |    1   17

Randomization 110

Random number seed for randomization = 25524

 rep  1 - -- -- --
 column    1    2
 row   +- -- -- --
   1   |    6   18
   2   |    4    8
   3   |    5   12
   4   |   16    2
   5   |   19   13
   6   |   10    7
   7   |   15    1
   8   |   14    9
   9   |   20   17
  10   |   11    3

 rep  2 - -- -- --
 column    1    2
 row   +- -- -- --
   1   |   14   18
   2   |    5    7
   3   |   13   15
   4   |    4   12
   5   |   20    9
   6   |    6    8
   7   |    2   10
   8   |    3   16
   9   |   17   19
  10   |    1   11

Randomization 111

Random number seed for randomization = 29851

 rep  1 - -- -- --
 column    1    2
 row   +- -- -- --
   1   |   13   20
   2   |   15    3
   3   |   11   14
   4   |   16    7
   5   |    9   10
   6   |   18    5
   7   |    1    8
   8   |   19    4
   9   |   17    6
  10   |    2   12

 rep  2 - -- -- --
 column    1    2
 row   +- -- -- --
   1   |   14    3
   2   |    1   10
   3   |   15    8
   4   |    9    6
   5   |    5   19
   6   |    2   16
   7   |    7   13
   8   |   17   12
   9   |   20   18
  10   |    4   11

Randomization 112

Random number seed for randomization = 13054

 rep  1 - -- -- --
 column    1    2
 row   +- -- -- --
   1   |   18   17
   2   |   10   19
   3   |   12    9
   4   |    3   13
   5   |   16    1
   6   |    7    2
   7   |   20   15
   8   |   14    6
   9   |    5    4
  10   |    8   11

 rep  2 - -- -- --
 column    1    2
 row   +- -- -- --
   1   |   20    1
   2   |    3    6
   3   |   19    7
   4   |   14    4
   5   |   17   12
   6   |   11   13
   7   |    2   18
   8   |    9    8
   9   |    5   15
  10   |   16   10

Randomization 113

Random number seed for randomization = 16904

 rep  1 - -- -- --
 column    1    2
 row   +- -- -- --
   1   |   13    9
   2   |   10   15
   3   |   18   14
   4   |   20    3
   5   |    8   19
   6   |   12    2
   7   |    5   16
   8   |    7    4
   9   |   11    1
  10   |    6   17

 rep  2 - -- -- --
 column    1    2
 row   +- -- -- --
   1   |   19   12
   2   |    5   14
   3   |   17   20
   4   |   11   15
   5   |    1    6
   6   |    3    8
   7   |   18    9
   8   |   10   16
   9   |    2    7
  10   |   13    4

Randomization 114

Random number seed for randomization = 2481

 rep  1 - -- -- --
 column    1    2
 row   +- -- -- --
   1   |   18   19
   2   |    2   11
   3   |   13    9
   4   |    1   10
   5   |   14    8
   6   |   16    4
   7   |   15   20
   8   |    6   12
   9   |    7    5
  10   |    3   17

 rep  2 - -- -- --
 column    1    2
 row   +- -- -- --
   1   |    6    8
   2   |    7   17
   3   |    4    1
   4   |   18   16
   5   |    9    2
   6   |   10   13
   7   |   14    5
   8   |   20   12
   9   |   11   15
  10   |    3   19

Randomization 115

Random number seed for randomization = 3582

 rep  1 - -- -- --
 column    1    2
 row   +- -- -- --
   1   |   11    8
   2   |    6    7
   3   |    9   14
   4   |    4    2
   5   |   18    1
   6   |   19   16
   7   |   12   15
   8   |   17    5
   9   |   13   10
  10   |    3   20

 rep  2 - -- -- --
 column    1    2
 row   +- -- -- --
   1   |    7   13
   2   |   10   15
   3   |   14   17
   4   |   18   20
   5   |   19    1
   6   |    8    9
   7   |    3    2
   8   |    5    6
   9   |   12   16
  10   |    4   11

Randomization 116

Random number seed for randomization = 7994

 rep  1 - -- -- --
 column    1    2
 row   +- -- -- --
   1   |    9   10
   2   |   14    6
   3   |    8    7
   4   |    1   19
   5   |    3   11
   6   |    4   17
   7   |   15   20
   8   |   18    5
   9   |   16    2
  10   |   13   12

 rep  2 - -- -- --
 column    1    2
 row   +- -- -- --
   1   |   14   17
   2   |   20    3
   3   |    9    6
   4   |    1   10
   5   |   11   19
   6   |   12    8
   7   |    7   16
   8   |    4    5
   9   |   18   13
  10   |    2   15

Randomization 117

Random number seed for randomization = 19008

 rep  1 - -- -- --
 column    1    2
 row   +- -- -- --
   1   |   18    3
   2   |    9   14
   3   |   13   10
   4   |   15   11
   5   |   16    1
   6   |   12   19
   7   |   17    7
   8   |    6    2
   9   |    8    4
  10   |   20    5

 rep  2 - -- -- --
 column    1    2
 row   +- -- -- --
   1   |   20    4
   2   |    1   15
   3   |   11   14
   4   |    7    6
   5   |   10   17
   6   |   12    5
   7   |   18   19
   8   |    2   16
   9   |    9    3
  10   |    8   13

Randomization 118

Random number seed for randomization = 27043

 rep  1 - -- -- --
 column    1    2
 row   +- -- -- --
   1   |   18    5
   2   |    7   20
   3   |   11    8
   4   |   10   15
   5   |    9   12
   6   |    3   13
   7   |   16    4
   8   |    1    6
   9   |   19   17
  10   |   14    2

 rep  2 - -- -- --
 column    1    2
 row   +- -- -- --
   1   |   12   11
   2   |   18   20
   3   |   14   15
   4   |   10    1
   5   |    8   13
   6   |    4    9
   7   |    3    5
   8   |    6   19
   9   |    7    2
  10   |   17   16

Randomization 119

Random number seed for randomization = 15283

 rep  1 - -- -- --
 column    1    2
 row   +- -- -- --
   1   |    8    1
   2   |   16    5
   3   |    7   18
   4   |    6   10
   5   |   15   13
   6   |    2   17
   7   |   12   14
   8   |    9    3
   9   |   20    4
  10   |   19   11

 rep  2 - -- -- --
 column    1    2
 row   +- -- -- --
   1   |   11    6
   2   |   14   16
   3   |    3   19
   4   |   15   18
   5   |    5    8
   6   |   12    4
   7   |    2   10
   8   |    1    9
   9   |   20   13
  10   |    7   17

Randomization 120

Random number seed for randomization = 3336

 rep  1 - -- -- --
 column    1    2
 row   +- -- -- --
   1   |   13   10
   2   |   20    7
   3   |   14   15
   4   |   16    3
   5   |    1   11
   6   |   17   12
   7   |    6    8
   8   |   19    9
   9   |    2   18
  10   |    5    4

 rep  2 - -- -- --
 column    1    2
 row   +- -- -- --
   1   |   12   13
   2   |   16    7
   3   |   19   17
   4   |   15    2
   5   |   10    5
   6   |    6    3
   7   |    4   14
   8   |   18   11
   9   |    1    8
  10   |   20    9

Randomization 121

Random number seed for randomization = 15401

 rep  1 - -- -- --
 column    1    2
 row   +- -- -- --
   1   |   15    8
   2   |    2   17
   3   |    4   19
   4   |    9    3
   5   |    5   20
   6   |    1   12
   7   |   11    7
   8   |   10   14
   9   |   13    6
  10   |   16   18

 rep  2 - -- -- --
 column    1    2
 row   +- -- -- --
   1   |    5   14
   2   |   16   12
   3   |    1   20
   4   |    8    4
   5   |    3   11
   6   |    7    2
   7   |   19   10
   8   |   17   15
   9   |   13   18
  10   |    9    6

Randomization 122

Random number seed for randomization = 3779

 rep  1 - -- -- --
 column    1    2
 row   +- -- -- --
   1   |   18   15
   2   |   20   16
   3   |   19   10
   4   |   13    9
   5   |    6    1
   6   |    5   17
   7   |    3   12
   8   |    8   11
   9   |    4   14
  10   |    7    2

 rep  2 - -- -- --
 column    1    2
 row   +- -- -- --
   1   |    8   14
   2   |   13   15
   3   |   17    6
   4   |    5   16
   5   |   10   18
   6   |   12   19
   7   |    1    7
   8   |   20   11
   9   |    2    3
  10   |    4    9

Randomization 123

Random number seed for randomization = 8456

 rep  1 - -- -- --
 column    1    2
 row   +- -- -- --
   1   |   13   12
   2   |    1   14
   3   |    6   15
   4   |   18   11
   5   |    3    2
   6   |    7    8
   7   |    4   19
   8   |    9    5
   9   |   10   16
  10   |   17   20

 rep  2 - -- -- --
 column    1    2
 row   +- -- -- --
   1   |   19   16
   2   |   10   11
   3   |   12    9
   4   |   15    4
   5   |    1    8
   6   |    7    2
   7   |   20   13
   8   |    3   17
   9   |   18   14
  10   |    5    6

Randomization 124

Random number seed for randomization = 29073

 rep  1 - -- -- --
 column    1    2
 row   +- -- -- --
   1   |    3   20
   2   |   12    4
   3   |   19    8
   4   |    2   15
   5   |   10   16
   6   |    1   13
   7   |   14    5
   8   |    9   11
   9   |   17   18
  10   |    6    7

 rep  2 - -- -- --
 column    1    2
 row   +- -- -- --
   1   |    6    4
   2   |   13   14
   3   |   10    7
   4   |   18    1
   5   |   11    3
   6   |   19   15
   7   |    2   16
   8   |   12    9
   9   |    5    8
  10   |   20   17

Randomization 125

Random number seed for randomization = 2912

 rep  1 - -- -- --
 column    1    2
 row   +- -- -- --
   1   |   12   16
   2   |   19   11
   3   |   15    3
   4   |   14    8
   5   |    2    9
   6   |   17    7
   7   |   13   20
   8   |   18    5
   9   |    6    1
  10   |    4   10

 rep  2 - -- -- --
 column    1    2
 row   +- -- -- --
   1   |    2    1
   2   |   15    9
   3   |   18   12
   4   |    4    3
   5   |    8   19
   6   |    7   13
   7   |   16   17
   8   |    6    5
   9   |   20   14
  10   |   11   10

Randomization 126

Random number seed for randomization = 6589

 rep  1 - -- -- --
 column    1    2
 row   +- -- -- --
   1   |   16    2
   2   |   10    8
   3   |   11   13
   4   |    9    5
   5   |   18   15
   6   |    6    1
   7   |   20   14
   8   |    4    3
   9   |   19   17
  10   |   12    7

 rep  2 - -- -- --
 column    1    2
 row   +- -- -- --
   1   |    8   18
   2   |   20    1
   3   |    4    2
   4   |   15    9
   5   |    5   19
   6   |    3   10
   7   |   11   14
   8   |   16    7
   9   |   12   13
  10   |   17    6

Randomization 127

Random number seed for randomization = 4568

 rep  1 - -- -- --
 column    1    2
 row   +- -- -- --
   1   |   17   16
   2   |   18   12
   3   |    2    5
   4   |   19   20
   5   |    9   14
   6   |    8   10
   7   |   13   15
   8   |    1   11
   9   |    6    7
  10   |    3    4

 rep  2 - -- -- --
 column    1    2
 row   +- -- -- --
   1   |    7   13
   2   |   11    6
   3   |    3   10
   4   |   16    2
   5   |   19   15
   6   |    9   20
   7   |   18    4
   8   |   12   17
   9   |    5    1
  10   |    8   14

Randomization 128

Random number seed for randomization = 9475

 rep  1 - -- -- --
 column    1    2
 row   +- -- -- --
   1   |   16   18
   2   |    8   14
   3   |   12   19
   4   |   13    9
   5   |   11    3
   6   |    5   17
   7   |    1   10
   8   |    7   20
   9   |    6   15
  10   |    2    4

 rep  2 - -- -- --
 column    1    2
 row   +- -- -- --
   1   |   12   15
   2   |   11   19
   3   |    5   18
   4   |   20    2
   5   |   10   13
   6   |    6   17
   7   |    9   16
   8   |   14    7
   9   |    4    1
  10   |    8    3

Randomization 129

Random number seed for randomization = 3186

 rep  1 - -- -- --
 column    1    2
 row   +- -- -- --
   1   |   18   20
   2   |   11   10
   3   |   19    6
   4   |    3    4
   5   |    1    8
   6   |   13   17
   7   |   15   14
   8   |   16    2
   9   |    9   12
  10   |    7    5

 rep  2 - -- -- --
 column    1    2
 row   +- -- -- --
   1   |   16   20
   2   |   19    5
   3   |   14   11
   4   |    2    9
   5   |   12   15
   6   |   13    6
   7   |    7    8
   8   |   18   17
   9   |    4    1
  10   |   10    3

Randomization 130

Random number seed for randomization = 8729

 rep  1 - -- -- --
 column    1    2
 row   +- -- -- --
   1   |   10    7
   2   |    9    8
   3   |   20    1
   4   |   13    4
   5   |   16    6
   6   |   18   17
   7   |   15   11
   8   |    2   12
   9   |   19    3
  10   |   14    5

 rep  2 - -- -- --
 column    1    2
 row   +- -- -- --
   1   |    2   17
   2   |   11    6
   3   |    5   10
   4   |    8   13
   5   |    7    9
   6   |   16    3
   7   |   19    1
   8   |    4   15
   9   |   20   12
  10   |   18   14

Randomization 131

Random number seed for randomization = 32042

 rep  1 - -- -- --
 column    1    2
 row   +- -- -- --
   1   |   17   15
   2   |    8    4
   3   |   18    7
   4   |   12   20
   5   |   19   16
   6   |    2   13
   7   |    9    1
   8   |   14   11
   9   |    6   10
  10   |    3    5

 rep  2 - -- -- --
 column    1    2
 row   +- -- -- --
   1   |   15    7
   2   |    3   10
   3   |   18   11
   4   |   13    9
   5   |   16   17
   6   |    8   12
   7   |    6    4
   8   |   20    2
   9   |   14    5
  10   |    1   19

Randomization 132

Random number seed for randomization = 31001

 rep  1 - -- -- --
 column    1    2
 row   +- -- -- --
   1   |   12   16
   2   |    1    4
   3   |   10   13
   4   |   15    3
   5   |   19   11
   6   |    8    7
   7   |    6   17
   8   |   14    5
   9   |   18   20
  10   |    2    9

 rep  2 - -- -- --
 column    1    2
 row   +- -- -- --
   1   |    2    6
   2   |   17    1
   3   |    5   16
   4   |   10    3
   5   |   12    7
   6   |   20   19
   7   |   11   14
   8   |    4   18
   9   |   15    9
  10   |    8   13

Randomization 133

Random number seed for randomization = 9597

 rep  1 - -- -- --
 column    1    2
 row   +- -- -- --
   1   |   12    9
   2   |   10    4
   3   |   14    6
   4   |   17    8
   5   |   20   11
   6   |   13    2
   7   |   16   18
   8   |   15    3
   9   |    5    7
  10   |    1   19

 rep  2 - -- -- --
 column    1    2
 row   +- -- -- --
   1   |   10   18
   2   |   11   17
   3   |    9    7
   4   |   19   12
   5   |   16    3
   6   |   14   20
   7   |    8   13
   8   |    2    1
   9   |    5    4
  10   |   15    6

Randomization 134

Random number seed for randomization = 312

 rep  1 - -- -- --
 column    1    2
 row   +- -- -- --
   1   |   14   20
   2   |    4   15
   3   |   17   10
   4   |    9    5
   5   |   16    6
   6   |    1    2
   7   |   12   11
   8   |   13    8
   9   |   19    3
  10   |    7   18

 rep  2 - -- -- --
 column    1    2
 row   +- -- -- --
   1   |    1    3
   2   |   19   20
   3   |    5   17
   4   |    8   16
   5   |    6    9
   6   |   18   13
   7   |   12   10
   8   |   14   11
   9   |    4    2
  10   |   15    7

Randomization 135

Random number seed for randomization = 158

 rep  1 - -- -- --
 column    1    2
 row   +- -- -- --
   1   |   14   19
   2   |    9   13
   3   |    3    6
   4   |   16   11
   5   |    2   20
   6   |   18    8
   7   |    4    1
   8   |   15   12
   9   |    7   17
  10   |   10    5

 rep  2 - -- -- --
 column    1    2
 row   +- -- -- --
   1   |    5   16
   2   |   19   10
   3   |    4   20
   4   |   13   14
   5   |   18    6
   6   |    7   12
   7   |   17    9
   8   |   15    1
   9   |    2    8
  10   |   11    3

Randomization 136

Random number seed for randomization = 29571

 rep  1 - -- -- --
 column    1    2
 row   +- -- -- --
   1   |   16    1
   2   |    7    9
   3   |    4   12
   4   |    5   19
   5   |    3    8
   6   |   17   15
   7   |   10   13
   8   |    2   11
   9   |   20    6
  10   |   14   18

 rep  2 - -- -- --
 column    1    2
 row   +- -- -- --
   1   |    4    8
   2   |    1   14
   3   |   11   17
   4   |   15   10
   5   |    3    6
   6   |   18    2
   7   |   16    9
   8   |   13   20
   9   |    5   12
  10   |    7   19

Randomization 137

Random number seed for randomization = 15890

 rep  1 - -- -- --
 column    1    2
 row   +- -- -- --
   1   |    4    6
   2   |    3    9
   3   |    2   16
   4   |   19    7
   5   |    5   15
   6   |   13   11
   7   |   18    1
   8   |   10   12
   9   |   14   20
  10   |   17    8

 rep  2 - -- -- --
 column    1    2
 row   +- -- -- --
   1   |    3    7
   2   |    8   13
   3   |   11   10
   4   |   14   17
   5   |    4    9
   6   |    1    2
   7   |   12   18
   8   |   16    6
   9   |   19   15
  10   |    5   20

Randomization 138

Random number seed for randomization = 24221

 rep  1 - -- -- --
 column    1    2
 row   +- -- -- --
   1   |    7   14
   2   |    1   18
   3   |   19   11
   4   |    6   12
   5   |   20    5
   6   |    9   17
   7   |   15    3
   8   |    2   13
   9   |    4   10
  10   |   16    8

 rep  2 - -- -- --
 column    1    2
 row   +- -- -- --
   1   |    6   17
   2   |   18    7
   3   |   10    1
   4   |    4    5
   5   |    2   12
   6   |   14   15
   7   |    3   19
   8   |   11    9
   9   |   20    8
  10   |   16   13

Randomization 139

Random number seed for randomization = 29124

 rep  1 - -- -- --
 column    1    2
 row   +- -- -- --
   1   |    5    6
   2   |    3   14
   3   |   16    8
   4   |   19    2
   5   |   17   20
   6   |    4   15
   7   |    1   11
   8   |   13   10
   9   |    7    9
  10   |   18   12

 rep  2 - -- -- --
 column    1    2
 row   +- -- -- --
   1   |   16   14
   2   |    2   15
   3   |    9    5
   4   |    4   10
   5   |   20    7
   6   |   18   17
   7   |    3   12
   8   |   11   19
   9   |   13    8
  10   |    6    1

Randomization 140

Random number seed for randomization = 26152

 rep  1 - -- -- --
 column    1    2
 row   +- -- -- --
   1   |   19    2
   2   |   10   15
   3   |    1    8
   4   |    9   16
   5   |   14    7
   6   |   17   12
   7   |    5   18
   8   |    6   13
   9   |   11   20
  10   |    3    4

 rep  2 - -- -- --
 column    1    2
 row   +- -- -- --
   1   |   15    9
   2   |   17    4
   3   |   11   14
   4   |    7    6
   5   |    3    2
   6   |   19   18
   7   |   16    1
   8   |    5   20
   9   |   13   10
  10   |    8   12

Randomization 141

Random number seed for randomization = 552

 rep  1 - -- -- --
 column    1    2
 row   +- -- -- --
   1   |    7    5
   2   |    4    6
   3   |   11   20
   4   |    8   18
   5   |   10   13
   6   |    9    3
   7   |   12    2
   8   |    1   14
   9   |   19   17
  10   |   16   15

 rep  2 - -- -- --
 column    1    2
 row   +- -- -- --
   1   |    9   14
   2   |    7    3
   3   |    1    6
   4   |    8    5
   5   |    2   11
   6   |   13   16
   7   |   15   19
   8   |   20   10
   9   |   18   12
  10   |    4   17

Randomization 142

Random number seed for randomization = 30495

 rep  1 - -- -- --
 column    1    2
 row   +- -- -- --
   1   |    9    5
   2   |    8   11
   3   |    6   20
   4   |   13   15
   5   |   12   18
   6   |   17   19
   7   |    2    1
   8   |   16    7
   9   |    3   14
  10   |   10    4

 rep  2 - -- -- --
 column    1    2
 row   +- -- -- --
   1   |   18   13
   2   |   16    1
   3   |    2   20
   4   |   17    7
   5   |   14   10
   6   |    6    3
   7   |   11   12
   8   |    9   19
   9   |   15    5
  10   |    4    8

Randomization 143

Random number seed for randomization = 3253

 rep  1 - -- -- --
 column    1    2
 row   +- -- -- --
   1   |   18   13
   2   |   17   14
   3   |    3    8
   4   |   12    2
   5   |    4    6
   6   |   11    9
   7   |   16   15
   8   |    5   19
   9   |    7    1
  10   |   10   20

 rep  2 - -- -- --
 column    1    2
 row   +- -- -- --
   1   |   15    4
   2   |   20    9
   3   |    7   16
   4   |    2   10
   5   |    3    1
   6   |   11   13
   7   |   19   12
   8   |   18   14
   9   |   17    8
  10   |    6    5

Randomization 144

Random number seed for randomization = 18699

 rep  1 - -- -- --
 column    1    2
 row   +- -- -- --
   1   |    3    1
   2   |    2    5
   3   |    7    6
   4   |   20   14
   5   |   10   11
   6   |   19   13
   7   |    9   15
   8   |    4   16
   9   |    8   17
  10   |   12   18

 rep  2 - -- -- --
 column    1    2
 row   +- -- -- --
   1   |   11   20
   2   |    1   10
   3   |   12   13
   4   |   14    7
   5   |    6   18
   6   |    9    5
   7   |    4    8
   8   |   19   15
   9   |   17    3
  10   |    2   16

Randomization 145

Random number seed for randomization = 21162

 rep  1 - -- -- --
 column    1    2
 row   +- -- -- --
   1   |   20    8
   2   |   13    2
   3   |   12   19
   4   |    9   16
   5   |    3   14
   6   |   18    1
   7   |   17   10
   8   |    6    5
   9   |    4    7
  10   |   15   11

 rep  2 - -- -- --
 column    1    2
 row   +- -- -- --
   1   |    5   17
   2   |   12   14
   3   |    2   11
   4   |   15    1
   5   |   18   19
   6   |    4   20
   7   |   10   13
   8   |   16    6
   9   |    3    7
  10   |    8    9

Randomization 146

Random number seed for randomization = 10139

 rep  1 - -- -- --
 column    1    2
 row   +- -- -- --
   1   |   13   10
   2   |    3   16
   3   |   12   20
   4   |   15    6
   5   |    8    2
   6   |    4    1
   7   |    5   11
   8   |   14    7
   9   |   19   17
  10   |    9   18

 rep  2 - -- -- --
 column    1    2
 row   +- -- -- --
   1   |   10   20
   2   |    6   14
   3   |   19   11
   4   |    8   15
   5   |    5    2
   6   |   18    3
   7   |    7    9
   8   |   16   13
   9   |    4   17
  10   |   12    1

Randomization 147

Random number seed for randomization = 9568

 rep  1 - -- -- --
 column    1    2
 row   +- -- -- --
   1   |   14   10
   2   |   13    3
   3   |   12   19
   4   |    9    5
   5   |   16    6
   6   |   11   20
   7   |    8    4
   8   |   15    1
   9   |   18    7
  10   |    2   17

 rep  2 - -- -- --
 column    1    2
 row   +- -- -- --
   1   |   10   16
   2   |   20   18
   3   |   17    8
   4   |    9    3
   5   |   15    5
   6   |   13   19
   7   |    4   14
   8   |    2    1
   9   |    6   11
  10   |   12    7

Randomization 148

Random number seed for randomization = 24363

 rep  1 - -- -- --
 column    1    2
 row   +- -- -- --
   1   |   18    3
   2   |   19   10
   3   |   13    2
   4   |    4    9
   5   |   12   20
   6   |    5   16
   7   |   15    1
   8   |   17   14
   9   |    6    7
  10   |    8   11

 rep  2 - -- -- --
 column    1    2
 row   +- -- -- --
   1   |   16   19
   2   |   13   11
   3   |   20   18
   4   |   15    5
   5   |    4    1
   6   |    7   14
   7   |    3    6
   8   |   10   12
   9   |   17    2
  10   |    8    9

Randomization 149

Random number seed for randomization = 9663

 rep  1 - -- -- --
 column    1    2
 row   +- -- -- --
   1   |   11    3
   2   |   19    7
   3   |    2   12
   4   |    4   20
   5   |    5    1
   6   |   18   13
   7   |   17    6
   8   |   15   14
   9   |    8    9
  10   |   16   10

 rep  2 - -- -- --
 column    1    2
 row   +- -- -- --
   1   |   12   15
   2   |    7    1
   3   |   16   20
   4   |    4    6
   5   |    3    2
   6   |   14   19
   7   |   18    8
   8   |    9   11
   9   |    5   10
  10   |   17   13

Randomization 150

Random number seed for randomization = 11112

 rep  1 - -- -- --
 column    1    2
 row   +- -- -- --
   1   |    5    8
   2   |   20   13
   3   |    9   11
   4   |    6   15
   5   |    4   10
   6   |   14   19
   7   |    3    2
   8   |   12   18
   9   |    7    1
  10   |   16   17

 rep  2 - -- -- --
 column    1    2
 row   +- -- -- --
   1   |   16   13
   2   |   11    7
   3   |    1    6
   4   |   17   12
   5   |    3    8
   6   |    5   10
   7   |   20    2
   8   |   18   14
   9   |   19    9
  10   |    4   15

Randomization 151

Random number seed for randomization = 21830

 rep  1 - -- -- --
 column    1    2
 row   +- -- -- --
   1   |   17    1
   2   |    3    8
   3   |    4   18
   4   |   14    2
   5   |    5   16
   6   |   10   15
   7   |   19   20
   8   |    9    7
   9   |   13    6
  10   |   11   12

 rep  2 - -- -- --
 column    1    2
 row   +- -- -- --
   1   |   11   18
   2   |   19    1
   3   |    4   20
   4   |    7   14
   5   |   16    3
   6   |   15   13
   7   |    2   10
   8   |   17    6
   9   |    5   12
  10   |    8    9

Randomization 152

Random number seed for randomization = 13203

 rep  1 - -- -- --
 column    1    2
 row   +- -- -- --
   1   |   15    4
   2   |    5    9
   3   |   16   12
   4   |    2   20
   5   |   13   17
   6   |   18    8
   7   |    6    3
   8   |    1   10
   9   |   11   14
  10   |   19    7

 rep  2 - -- -- --
 column    1    2
 row   +- -- -- --
   1   |   18    1
   2   |   10   13
   3   |   20   12
   4   |   11    4
   5   |   15    8
   6   |   17    6
   7   |   16    9
   8   |    3   19
   9   |    5   14
  10   |    7    2

Randomization 153

Random number seed for randomization = 24406

 rep  1 - -- -- --
 column    1    2
 row   +- -- -- --
   1   |    2   15
   2   |    3    6
   3   |   14   19
   4   |   13    5
   5   |    9   11
   6   |   20   10
   7   |   16   18
   8   |    1    4
   9   |    7   17
  10   |   12    8

 rep  2 - -- -- --
 column    1    2
 row   +- -- -- --
   1   |   20    4
   2   |   18   12
   3   |    6   13
   4   |   14   15
   5   |   19   16
   6   |    1   17
   7   |    8    9
   8   |    2   10
   9   |    7    5
  10   |   11    3

Randomization 154

Random number seed for randomization = 6770

 rep  1 - -- -- --
 column    1    2
 row   +- -- -- --
   1   |    9   16
   2   |   13   14
   3   |   15    4
   4   |    1    6
   5   |   10   18
   6   |   20    7
   7   |    5   19
   8   |   11    3
   9   |   12   17
  10   |    2    8

 rep  2 - -- -- --
 column    1    2
 row   +- -- -- --
   1   |   20   19
   2   |    5    6
   3   |   10    2
   4   |    1   18
   5   |   14    3
   6   |    4   13
   7   |   16   12
   8   |    8    9
   9   |   17   15
  10   |   11    7

Randomization 155

Random number seed for randomization = 18299

 rep  1 - -- -- --
 column    1    2
 row   +- -- -- --
   1   |   20    4
   2   |   15   16
   3   |    9   17
   4   |   12    5
   5   |   14    3
   6   |   13    8
   7   |    6    1
   8   |   11   10
   9   |    2   19
  10   |   18    7

 rep  2 - -- -- --
 column    1    2
 row   +- -- -- --
   1   |   18   10
   2   |   19   15
   3   |   11   17
   4   |   16   20
   5   |    5    6
   6   |    2    7
   7   |    4   14
   8   |   13    1
   9   |    3   12
  10   |    9    8

Randomization 156

Random number seed for randomization = 25214

 rep  1 - -- -- --
 column    1    2
 row   +- -- -- --
   1   |   18    3
   2   |    4    5
   3   |   12    7
   4   |    2   17
   5   |   13    8
   6   |   14   11
   7   |   19    1
   8   |   15   16
   9   |    9   10
  10   |   20    6

 rep  2 - -- -- --
 column    1    2
 row   +- -- -- --
   1   |   20   10
   2   |   13    7
   3   |    2    6
   4   |    9    8
   5   |   14   17
   6   |    1   15
   7   |    5   18
   8   |   16    4
   9   |    3   12
  10   |   11   19

Randomization 157

Random number seed for randomization = 24799

 rep  1 - -- -- --
 column    1    2
 row   +- -- -- --
   1   |   18    6
   2   |   13    7
   3   |    1   15
   4   |    2   10
   5   |    4   12
   6   |    3    5
   7   |    8   16
   8   |   17   11
   9   |    9   14
  10   |   19   20

 rep  2 - -- -- --
 column    1    2
 row   +- -- -- --
   1   |   14    2
   2   |   10    3
   3   |   17   12
   4   |    1   16
   5   |   13   11
   6   |   15   18
   7   |    5    4
   8   |    6    9
   9   |    8   20
  10   |   19    7

Randomization 158

Random number seed for randomization = 8523

 rep  1 - -- -- --
 column    1    2
 row   +- -- -- --
   1   |   17   14
   2   |    2    7
   3   |   11    1
   4   |    5   15
   5   |   10   16
   6   |    6    8
   7   |   20   13
   8   |    4    9
   9   |    3   18
  10   |   12   19

 rep  2 - -- -- --
 column    1    2
 row   +- -- -- --
   1   |   10   14
   2   |   18   20
   3   |    7    1
   4   |   13    2
   5   |   11   15
   6   |    8   12
   7   |   17    9
   8   |   19    3
   9   |    4    6
  10   |    5   16

Randomization 159

Random number seed for randomization = 6276

 rep  1 - -- -- --
 column    1    2
 row   +- -- -- --
   1   |    8    2
   2   |    5    1
   3   |    9   16
   4   |   13    7
   5   |   15   14
   6   |    6   12
   7   |   11   19
   8   |   10    4
   9   |   17   20
  10   |   18    3

 rep  2 - -- -- --
 column    1    2
 row   +- -- -- --
   1   |   17   19
   2   |    5    3
   3   |   11    1
   4   |   18   16
   5   |    7   10
   6   |   20   15
   7   |   14    8
   8   |    9    4
   9   |   12   13
  10   |    2    6

Randomization 160

Random number seed for randomization = 2004

 rep  1 - -- -- --
 column    1    2
 row   +- -- -- --
   1   |    6    3
   2   |   14   15
   3   |   17   12
   4   |    5   13
   5   |    7   16
   6   |    4   19
   7   |    9    2
   8   |   10    8
   9   |   18   11
  10   |   20    1

 rep  2 - -- -- --
 column    1    2
 row   +- -- -- --
   1   |   15   18
   2   |   10    3
   3   |   13    8
   4   |    1   14
   5   |    7   12
   6   |   19   20
   7   |    9    4
   8   |   17    2
   9   |   11    5
  10   |    6   16

Randomization 161

Random number seed for randomization = 5956

 rep  1 - -- -- --
 column    1    2
 row   +- -- -- --
   1   |    6   19
   2   |    7   16
   3   |    8   14
   4   |   12   20
   5   |    2    3
   6   |   11   10
   7   |    5    1
   8   |   15   13
   9   |    9    4
  10   |   17   18

 rep  2 - -- -- --
 column    1    2
 row   +- -- -- --
   1   |    7   19
   2   |   13   12
   3   |    6    3
   4   |    2   20
   5   |    1    8
   6   |    9   16
   7   |   17    4
   8   |   14   15
   9   |   18   11
  10   |   10    5

Randomization 162

Random number seed for randomization = 5245

 rep  1 - -- -- --
 column    1    2
 row   +- -- -- --
   1   |    5   19
   2   |   10    8
   3   |   20    6
   4   |   11   18
   5   |   15   13
   6   |    7    2
   7   |    4   12
   8   |    1    9
   9   |   17   16
  10   |   14    3

 rep  2 - -- -- --
 column    1    2
 row   +- -- -- --
   1   |    8   11
   2   |    4   15
   3   |   13   10
   4   |    7   12
   5   |   19   14
   6   |    3    6
   7   |   18    5
   8   |   20    9
   9   |   17    2
  10   |    1   16

Randomization 163

Random number seed for randomization = 5075

 rep  1 - -- -- --
 column    1    2
 row   +- -- -- --
   1   |    8    7
   2   |   20    4
   3   |   16   11
   4   |    3    6
   5   |   19    5
   6   |   13    1
   7   |   17    2
   8   |   14   18
   9   |   12   10
  10   |    9   15

 rep  2 - -- -- --
 column    1    2
 row   +- -- -- --
   1   |    6    8
   2   |   14    4
   3   |    9    2
   4   |    7   19
   5   |   11   20
   6   |   12   15
   7   |    1   16
   8   |   17   18
   9   |    3   10
  10   |    5   13

Randomization 164

Random number seed for randomization = 14989

 rep  1 - -- -- --
 column    1    2
 row   +- -- -- --
   1   |   20   13
   2   |   10    8
   3   |    1    7
   4   |   12   18
   5   |    9    5
   6   |   17    3
   7   |    4   11
   8   |   19   15
   9   |    6    2
  10   |   14   16

 rep  2 - -- -- --
 column    1    2
 row   +- -- -- --
   1   |    5   14
   2   |   20   18
   3   |   17   13
   4   |   11   10
   5   |   12    7
   6   |    6   15
   7   |   19    3
   8   |   16    1
   9   |    8    9
  10   |    2    4

Randomization 165

Random number seed for randomization = 17783

 rep  1 - -- -- --
 column    1    2
 row   +- -- -- --
   1   |    1   13
   2   |   15   16
   3   |    4    5
   4   |   18   12
   5   |    2   20
   6   |   11    6
   7   |   19    9
   8   |   14    8
   9   |   17   10
  10   |    7    3

 rep  2 - -- -- --
 column    1    2
 row   +- -- -- --
   1   |    6   19
   2   |   12   11
   3   |   14   10
   4   |    3   18
   5   |    1    5
   6   |    2   13
   7   |    9    4
   8   |   16    7
   9   |   17   20
  10   |   15    8

Randomization 166

Random number seed for randomization = 27164

 rep  1 - -- -- --
 column    1    2
 row   +- -- -- --
   1   |   13   17
   2   |   18   16
   3   |    4    3
   4   |   14   20
   5   |   15    5
   6   |    8   10
   7   |   11    9
   8   |   19    6
   9   |   12    1
  10   |    7    2

 rep  2 - -- -- --
 column    1    2
 row   +- -- -- --
   1   |    7    9
   2   |    3   19
   3   |   20   15
   4   |   13    2
   5   |    4   16
   6   |    5    8
   7   |   11    1
   8   |    6   14
   9   |   10   12
  10   |   18   17

Randomization 167

Random number seed for randomization = 13239

 rep  1 - -- -- --
 column    1    2
 row   +- -- -- --
   1   |   14   18
   2   |   16    4
   3   |    6    5
   4   |   12    7
   5   |   10    8
   6   |   17   20
   7   |   13   15
   8   |    2   19
   9   |    3    1
  10   |   11    9

 rep  2 - -- -- --
 column    1    2
 row   +- -- -- --
   1   |   14    4
   2   |    2    5
   3   |    6   15
   4   |    8    3
   5   |    9   12
   6   |    1   11
   7   |   16   20
   8   |    7   17
   9   |   13   18
  10   |   19   10

Randomization 168

Random number seed for randomization = 27318

 rep  1 - -- -- --
 column    1    2
 row   +- -- -- --
   1   |   14    3
   2   |   13    9
   3   |   19    1
   4   |    7   17
   5   |    5   18
   6   |   12    2
   7   |    4   16
   8   |   10   15
   9   |   20    6
  10   |    8   11

 rep  2 - -- -- --
 column    1    2
 row   +- -- -- --
   1   |    7   16
   2   |   20   19
   3   |   12    6
   4   |    9   18
   5   |    1   14
   6   |   11   10
   7   |    4    2
   8   |    5   17
   9   |   15   13
  10   |    3    8

Randomization 169

Random number seed for randomization = 16594

 rep  1 - -- -- --
 column    1    2
 row   +- -- -- --
   1   |    1    4
   2   |    6   10
   3   |    5    7
   4   |    3   15
   5   |    2    9
   6   |   14   12
   7   |   20   18
   8   |   17    8
   9   |   11   13
  10   |   19   16

 rep  2 - -- -- --
 column    1    2
 row   +- -- -- --
   1   |   15   16
   2   |   10    1
   3   |   13    3
   4   |    5    8
   5   |   19    7
   6   |   17   18
   7   |    4   11
   8   |   20   12
   9   |   14    2
  10   |    9    6

Randomization 170

Random number seed for randomization = 30197

 rep  1 - -- -- --
 column    1    2
 row   +- -- -- --
   1   |   13    2
   2   |   18    7
   3   |   16   12
   4   |    4    6
   5   |    8   17
   6   |   15   14
   7   |   10   20
   8   |    5    3
   9   |    1   19
  10   |   11    9

 rep  2 - -- -- --
 column    1    2
 row   +- -- -- --
   1   |    4   20
   2   |   12   17
   3   |   11    7
   4   |   14    1
   5   |    3   16
   6   |    2   15
   7   |   10    9
   8   |   18   13
   9   |    8    6
  10   |   19    5

Randomization 171

Random number seed for randomization = 21018

 rep  1 - -- -- --
 column    1    2
 row   +- -- -- --
   1   |    4    1
   2   |   18   10
   3   |   20    8
   4   |   13   17
   5   |   14   19
   6   |    9    6
   7   |   11    3
   8   |   12    5
   9   |    7    2
  10   |   15   16

 rep  2 - -- -- --
 column    1    2
 row   +- -- -- --
   1   |   11    8
   2   |    1    7
   3   |   15   17
   4   |    9   16
   5   |   19   18
   6   |    2   12
   7   |    6   14
   8   |   13    3
   9   |   10    4
  10   |   20    5

Randomization 172

Random number seed for randomization = 31258

 rep  1 - -- -- --
 column    1    2
 row   +- -- -- --
   1   |   15   20
   2   |   14    4
   3   |   13    6
   4   |   11    3
   5   |   19   17
   6   |    8   12
   7   |    2    7
   8   |    9    5
   9   |   18   16
  10   |    1   10

 rep  2 - -- -- --
 column    1    2
 row   +- -- -- --
   1   |   19   16
   2   |   18   20
   3   |    4    1
   4   |   12    2
   5   |    6    8
   6   |    7   14
   7   |   15   10
   8   |    9    3
   9   |    5   13
  10   |   11   17

Randomization 173

Random number seed for randomization = 25835

 rep  1 - -- -- --
 column    1    2
 row   +- -- -- --
   1   |    8   18
   2   |   19    3
   3   |    4   13
   4   |   12   16
   5   |    1   14
   6   |    7    9
   7   |   15   10
   8   |   17    2
   9   |    5   20
  10   |   11    6

 rep  2 - -- -- --
 column    1    2
 row   +- -- -- --
   1   |   16   19
   2   |    1   18
   3   |    2   15
   4   |    4   14
   5   |   10   11
   6   |   13   17
   7   |    6   12
   8   |    8   20
   9   |    5    9
  10   |    7    3

Randomization 174

Random number seed for randomization = 1306

 rep  1 - -- -- --
 column    1    2
 row   +- -- -- --
   1   |   12    1
   2   |    3   10
   3   |   17   19
   4   |    4   20
   5   |   13   16
   6   |    7   15
   7   |   14    6
   8   |    8    5
   9   |   18    9
  10   |    2   11

 rep  2 - -- -- --
 column    1    2
 row   +- -- -- --
   1   |    7   17
   2   |   18    1
   3   |   11    8
   4   |   19   13
   5   |   12   10
   6   |    5   14
   7   |    4   15
   8   |    6    9
   9   |    3   20
  10   |   16    2

Randomization 175

Random number seed for randomization = 27772

 rep  1 - -- -- --
 column    1    2
 row   +- -- -- --
   1   |    3    6
   2   |    1    2
   3   |   17   18
   4   |    7    8
   5   |   11   16
   6   |    4   13
   7   |   19   15
   8   |   14   12
   9   |   20    5
  10   |   10    9

 rep  2 - -- -- --
 column    1    2
 row   +- -- -- --
   1   |   19    6
   2   |   20   12
   3   |    8    4
   4   |   14    7
   5   |    3    5
   6   |   16   17
   7   |    2   11
   8   |   10   15
   9   |   18    9
  10   |   13    1

Randomization 176

Random number seed for randomization = 526

 rep  1 - -- -- --
 column    1    2
 row   +- -- -- --
   1   |    7    8
   2   |   16   11
   3   |   20    5
   4   |   17   12
   5   |   13   15
   6   |    9    1
   7   |   10    3
   8   |    4    6
   9   |    2   18
  10   |   19   14

 rep  2 - -- -- --
 column    1    2
 row   +- -- -- --
   1   |    3    9
   2   |   16    8
   3   |   19    4
   4   |    1   20
   5   |   13   14
   6   |    7   18
   7   |   12   10
   8   |    5   11
   9   |    2   15
  10   |    6   17

Randomization 177

Random number seed for randomization = 19289

 rep  1 - -- -- --
 column    1    2
 row   +- -- -- --
   1   |    2    6
   2   |    9   10
   3   |   11    7
   4   |   12    5
   5   |    4   19
   6   |   18   16
   7   |    3    8
   8   |   15   13
   9   |   14   17
  10   |   20    1

 rep  2 - -- -- --
 column    1    2
 row   +- -- -- --
   1   |   20   10
   2   |    9    7
   3   |   16    2
   4   |    3   12
   5   |    6   13
   6   |   19   14
   7   |   11    8
   8   |    5    4
   9   |   15    1
  10   |   17   18

Randomization 178

Random number seed for randomization = 23377

 rep  1 - -- -- --
 column    1    2
 row   +- -- -- --
   1   |    8    3
   2   |   13    7
   3   |    4    9
   4   |    6   10
   5   |   11   19
   6   |   20   16
   7   |   17    5
   8   |   12    1
   9   |   15   18
  10   |   14    2

 rep  2 - -- -- --
 column    1    2
 row   +- -- -- --
   1   |    2    1
   2   |   10   15
   3   |   20   19
   4   |   12    3
   5   |    4   16
   6   |    5    6
   7   |    7   14
   8   |   11   17
   9   |    8    9
  10   |   18   13

Randomization 179

Random number seed for randomization = 8182

 rep  1 - -- -- --
 column    1    2
 row   +- -- -- --
   1   |   20    2
   2   |   11   14
   3   |    7    3
   4   |    8   16
   5   |   12   13
   6   |    6   19
   7   |    4    5
   8   |    9   18
   9   |    1   17
  10   |   15   10

 rep  2 - -- -- --
 column    1    2
 row   +- -- -- --
   1   |    8    3
   2   |   10    1
   3   |   16    9
   4   |   13   11
   5   |   14   15
   6   |    7    5
   7   |   18   12
   8   |   20   19
   9   |    6   17
  10   |    4    2

Randomization 180

Random number seed for randomization = 26934

 rep  1 - -- -- --
 column    1    2
 row   +- -- -- --
   1   |   16    5
   2   |   19   15
   3   |    4    3
   4   |    1    2
   5   |   17   20
   6   |   14    9
   7   |    8   11
   8   |    7   18
   9   |    6   13
  10   |   10   12

 rep  2 - -- -- --
 column    1    2
 row   +- -- -- --
   1   |    3   15
   2   |   12    8
   3   |   16   10
   4   |   14    5
   5   |   11    1
   6   |    6    9
   7   |   20    4
   8   |    7   13
   9   |    2   17
  10   |   19   18

Randomization 181

Random number seed for randomization = 7376

 rep  1 - -- -- --
 column    1    2
 row   +- -- -- --
   1   |    6   14
   2   |    2   15
   3   |   18    4
   4   |    5   12
   5   |   10   17
   6   |    7    1
   7   |    3    9
   8   |    8   11
   9   |   20   19
  10   |   16   13

 rep  2 - -- -- --
 column    1    2
 row   +- -- -- --
   1   |    7   12
   2   |   20    1
   3   |    5    9
   4   |   17   16
   5   |   14    3
   6   |   15    6
   7   |   13    2
   8   |   18   11
   9   |    8   19
  10   |    4   10

Randomization 182

Random number seed for randomization = 7245

 rep  1 - -- -- --
 column    1    2
 row   +- -- -- --
   1   |    5   19
   2   |    3   17
   3   |   12   14
   4   |   15    4
   5   |   16   13
   6   |   10    6
   7   |    1    7
   8   |    8   18
   9   |   20    2
  10   |    9   11

 rep  2 - -- -- --
 column    1    2
 row   +- -- -- --
   1   |   20   11
   2   |   17   15
   3   |    4    1
   4   |   16   18
   5   |    8    2
   6   |    9   19
   7   |   14   13
   8   |    5    3
   9   |    6   12
  10   |    7   10

Randomization 183

Random number seed for randomization = 17584

 rep  1 - -- -- --
 column    1    2
 row   +- -- -- --
   1   |   15    6
   2   |   11   17
   3   |   20   10
   4   |    9    4
   5   |    5   12
   6   |   16   19
   7   |   13   14
   8   |    1    3
   9   |    2   18
  10   |    8    7

 rep  2 - -- -- --
 column    1    2
 row   +- -- -- --
   1   |   12    2
   2   |    3   20
   3   |   16    4
   4   |   10    5
   5   |   18   15
   6   |   11    7
   7   |    1   14
   8   |   13   17
   9   |    8   19
  10   |    6    9

Randomization 184

Random number seed for randomization = 28360

 rep  1 - -- -- --
 column    1    2
 row   +- -- -- --
   1   |   10    5
   2   |    1   11
   3   |   18   17
   4   |   20    6
   5   |    8    3
   6   |   16   12
   7   |    9   15
   8   |    4   14
   9   |    7   13
  10   |    2   19

 rep  2 - -- -- --
 column    1    2
 row   +- -- -- --
   1   |   13   20
   2   |    8   19
   3   |    9    6
   4   |    1   17
   5   |    5    7
   6   |   18   15
   7   |    3   16
   8   |   12    4
   9   |    2   11
  10   |   14   10

Randomization 185

Random number seed for randomization = 4400

 rep  1 - -- -- --
 column    1    2
 row   +- -- -- --
   1   |    9    6
   2   |   11   17
   3   |   15   13
   4   |    3    1
   5   |    8   20
   6   |   14   19
   7   |   18   12
   8   |   10    7
   9   |    2   16
  10   |    5    4

 rep  2 - -- -- --
 column    1    2
 row   +- -- -- --
   1   |    7    3
   2   |    5   15
   3   |    1   18
   4   |   11   19
   5   |    8    4
   6   |   16    6
   7   |    9   17
   8   |   13   10
   9   |   12    2
  10   |   14   20

Randomization 186

Random number seed for randomization = 17730

 rep  1 - -- -- --
 column    1    2
 row   +- -- -- --
   1   |   13   11
   2   |   16   17
   3   |   20   18
   4   |   12   14
   5   |   10    7
   6   |   19    2
   7   |    8    4
   8   |    6    9
   9   |    3   15
  10   |    1    5

 rep  2 - -- -- --
 column    1    2
 row   +- -- -- --
   1   |    5   10
   2   |   13   14
   3   |   20    1
   4   |    3   11
   5   |    4   19
   6   |   17    8
   7   |    2    9
   8   |    6   15
   9   |   12   18
  10   |    7   16

Randomization 187

Random number seed for randomization = 5582

 rep  1 - -- -- --
 column    1    2
 row   +- -- -- --
   1   |   10   18
   2   |   16    4
   3   |   14   20
   4   |    8   19
   5   |   11   13
   6   |    3    9
   7   |    7   17
   8   |    1    6
   9   |    2    5
  10   |   15   12

 rep  2 - -- -- --
 column    1    2
 row   +- -- -- --
   1   |   17    8
   2   |    2    4
   3   |   15    7
   4   |    6   11
   5   |   16   20
   6   |   14    9
   7   |   18    5
   8   |   19    1
   9   |   13   10
  10   |    3   12

Randomization 188

Random number seed for randomization = 20503

 rep  1 - -- -- --
 column    1    2
 row   +- -- -- --
   1   |   10   19
   2   |   18    9
   3   |   11   13
   4   |    8    4
   5   |   17    1
   6   |    5   14
   7   |    7    6
   8   |   20   15
   9   |   12   16
  10   |    3    2

 rep  2 - -- -- --
 column    1    2
 row   +- -- -- --
   1   |    1    7
   2   |    3   13
   3   |   16   17
   4   |   14   20
   5   |   15    9
   6   |    8   12
   7   |   10    2
   8   |   18   19
   9   |   11    4
  10   |    6    5

Randomization 189

Random number seed for randomization = 32379

 rep  1 - -- -- --
 column    1    2
 row   +- -- -- --
   1   |   19   10
   2   |   17    4
   3   |    9   13
   4   |    8    6
   5   |    5   18
   6   |   14   15
   7   |    1   12
   8   |   16    3
   9   |    2   11
  10   |    7   20

 rep  2 - -- -- --
 column    1    2
 row   +- -- -- --
   1   |    9   20
   2   |    1   13
   3   |   11   14
   4   |    3   19
   5   |   10    7
   6   |   15   16
   7   |    6    2
   8   |    5   12
   9   |    8    4
  10   |   17   18

Randomization 190

Random number seed for randomization = 13660

 rep  1 - -- -- --
 column    1    2
 row   +- -- -- --
   1   |    6   11
   2   |   16   12
   3   |    9    7
   4   |   14    3
   5   |   15   13
   6   |   19   18
   7   |   20    1
   8   |    4   10
   9   |    2    5
  10   |   17    8

 rep  2 - -- -- --
 column    1    2
 row   +- -- -- --
   1   |   18    9
   2   |    1   17
   3   |   15   12
   4   |   14   10
   5   |    8    3
   6   |    2   13
   7   |   11   19
   8   |   16    6
   9   |    4    5
  10   |    7   20

Randomization 191

Random number seed for randomization = 5850

 rep  1 - -- -- --
 column    1    2
 row   +- -- -- --
   1   |    6   11
   2   |    8    4
   3   |    2    1
   4   |    5    3
   5   |    9   10
   6   |   17   19
   7   |   14   16
   8   |   13   18
   9   |   15   20
  10   |   12    7

 rep  2 - -- -- --
 column    1    2
 row   +- -- -- --
   1   |    2   19
   2   |    1    6
   3   |   11    9
   4   |    5   18
   5   |   20   13
   6   |   10    8
   7   |    4   15
   8   |   14    3
   9   |   12   16
  10   |   17    7

Randomization 192

Random number seed for randomization = 27618

 rep  1 - -- -- --
 column    1    2
 row   +- -- -- --
   1   |   11    8
   2   |   12   16
   3   |   18    3
   4   |   10   19
   5   |   15    7
   6   |    1   17
   7   |   13   20
   8   |   14    9
   9   |    2    6
  10   |    5    4

 rep  2 - -- -- --
 column    1    2
 row   +- -- -- --
   1   |    9   10
   2   |    6   11
   3   |    1    3
   4   |    4   18
   5   |    8   14
   6   |   13    7
   7   |    2   16
   8   |   12   20
   9   |   15   17
  10   |   19    5

Randomization 193

Random number seed for randomization = 29939

 rep  1 - -- -- --
 column    1    2
 row   +- -- -- --
   1   |   20    9
   2   |   19   18
   3   |   13    8
   4   |    4   14
   5   |    5    3
   6   |   12    7
   7   |   10   11
   8   |    6    1
   9   |   17   15
  10   |   16    2

 rep  2 - -- -- --
 column    1    2
 row   +- -- -- --
   1   |   15    5
   2   |   16   14
   3   |    6    2
   4   |    4   17
   5   |   10    1
   6   |    7   13
   7   |   19   11
   8   |    8   20
   9   |    9   18
  10   |    3   12

Randomization 194

Random number seed for randomization = 5609

 rep  1 - -- -- --
 column    1    2
 row   +- -- -- --
   1   |   11   16
   2   |    1   18
   3   |    9   14
   4   |   12   10
   5   |    5    6
   6   |    8    2
   7   |    4   20
   8   |   15   19
   9   |   17    7
  10   |    3   13

 rep  2 - -- -- --
 column    1    2
 row   +- -- -- --
   1   |    5   16
   2   |   20   12
   3   |   10   17
   4   |   15    6
   5   |   13    4
   6   |    1   19
   7   |    2    9
   8   |   14    3
   9   |    8   18
  10   |   11    7

Randomization 195

Random number seed for randomization = 30879

 rep  1 - -- -- --
 column    1    2
 row   +- -- -- --
   1   |   12   13
   2   |    9    5
   3   |    7   16
   4   |    3    8
   5   |   17   19
   6   |   10   15
   7   |    6   20
   8   |   18   14
   9   |    2    1
  10   |    4   11

 rep  2 - -- -- --
 column    1    2
 row   +- -- -- --
   1   |   12    1
   2   |    3   20
   3   |   15    5
   4   |    9   13
   5   |   16   17
   6   |   14   10
   7   |   19   18
   8   |    2    8
   9   |   11    7
  10   |    6    4

Randomization 196

Random number seed for randomization = 12471

 rep  1 - -- -- --
 column    1    2
 row   +- -- -- --
   1   |   17   16
   2   |   12    6
   3   |   20    3
   4   |    7   10
   5   |   15    1
   6   |    2    8
   7   |    4   18
   8   |   13   11
   9   |   19   14
  10   |    5    9

 rep  2 - -- -- --
 column    1    2
 row   +- -- -- --
   1   |   14   12
   2   |   11   19
   3   |    2   16
   4   |   17    6
   5   |    4    3
   6   |   10   15
   7   |   20    8
   8   |    1    5
   9   |    9   13
  10   |    7   18

Randomization 197

Random number seed for randomization = 8883

 rep  1 - -- -- --
 column    1    2
 row   +- -- -- --
   1   |   20    2
   2   |   11   13
   3   |    8   15
   4   |   16   12
   5   |   17    7
   6   |    6    4
   7   |    1    9
   8   |   10    5
   9   |    3   18
  10   |   14   19

 rep  2 - -- -- --
 column    1    2
 row   +- -- -- --
   1   |   14   18
   2   |   15    5
   3   |   17   19
   4   |    2   11
   5   |   13   16
   6   |    6    1
   7   |    3    4
   8   |   12    8
   9   |    9   20
  10   |   10    7

Randomization 198

Random number seed for randomization = 2630

 rep  1 - -- -- --
 column    1    2
 row   +- -- -- --
   1   |   10   20
   2   |    1    8
   3   |   13    9
   4   |   15    2
   5   |    7   16
   6   |   14    4
   7   |   12    5
   8   |   11    6
   9   |   18    3
  10   |   17   19

 rep  2 - -- -- --
 column    1    2
 row   +- -- -- --
   1   |    9   19
   2   |   12    3
   3   |   20    7
   4   |    2    1
   5   |    8   13
   6   |   17    5
   7   |   18    4
   8   |   16   15
   9   |   14    6
  10   |   11   10

Randomization 199

Random number seed for randomization = 11084

 rep  1 - -- -- --
 column    1    2
 row   +- -- -- --
   1   |   18    4
   2   |   20   12
   3   |    9    2
   4   |   17   14
   5   |    6    3
   6   |   16    5
   7   |   11    8
   8   |   10   15
   9   |   19    7
  10   |    1   13

 rep  2 - -- -- --
 column    1    2
 row   +- -- -- --
   1   |   17   13
   2   |    1    3
   3   |   16    7
   4   |    4   11
   5   |   12   18
   6   |   15    9
   7   |   19   14
   8   |    8   10
   9   |    2    5
  10   |    6   20

Randomization 200

Random number seed for randomization = 12283

 rep  1 - -- -- --
 column    1    2
 row   +- -- -- --
   1   |    6   20
   2   |   17   13
   3   |   15   12
   4   |    1    8
   5   |   14    5
   6   |    2    4
   7   |   18   10
   8   |    9   16
   9   |    3    7
  10   |   11   19

 rep  2 - -- -- --
 column    1    2
 row   +- -- -- --
   1   |   19   15
   2   |    8   11
   3   |   14   20
   4   |   12   17
   5   |    3   16
   6   |    9    5
   7   |   13    2
   8   |    1    7
   9   |    4   18
  10   |    6   10
;run;
;
%rc_resolv(g20_rc10);
%h1(12,col,row);
;/*non-resolvable Row-Colum-Design 4 columns x 10 rows: Efficiency factor 0.634720*/
data g20_rc10_non;
Input col x$ c1-c4;
cards;
 rep  1  - - - - - - -
 column    1    2    3    4
 row   + - - - - - - -
   1   |   13    3    7    8
   2   |    7   11    6    2
   3   |   14   10    1    3
   4   |    4   20    9   17
   5   |    5   19   13   16
   6   |   10    9    2    5
   7   |   17   18   19    1
   8   |   12    6   14   20
   9   |   11   16    4   15
  10   |   18    8   15   12

Randomization 2

Random number seed for randomization = 30501

 rep  1  - - - - - - -
 column    1    2    3    4
 row   + - - - - - - -
   1   |    2   17    9    8
   2   |   16    8    7   13
   3   |   17   10    5    1
   4   |   10    6   13   12
   5   |   20    4    1   19
   6   |    9   19    6    3
   7   |   12   18   20   15
   8   |    4   14   11    2
   9   |    7   15   14    5
  10   |    3   16   18   11

Randomization 3

Random number seed for randomization = 12528

 rep  1  - - - - - - -
 column    1    2    3    4
 row   + - - - - - - -
   1   |    2    6   14   11
   2   |   17    7    4   18
   3   |   18   20   19   16
   4   |    8    4   10    1
   5   |   14   16    8    9
   6   |   15    3   13    7
   7   |    5    9   17   12
   8   |    1    5    6   13
   9   |   20   11   15   10
  10   |    3   19   12    2

Randomization 4

Random number seed for randomization = 2104

 rep  1  - - - - - - -
 column    1    2    3    4
 row   + - - - - - - -
   1   |    8    5   19   18
   2   |   10    7   20   11
   3   |   17    4    9   15
   4   |    9   10   13    5
   5   |   12   18    1   17
   6   |   16    6   14    1
   7   |   14   15    7    3
   8   |   11    2    8    6
   9   |    3   12    2   13
  10   |   19   16    4   20

Randomization 5

Random number seed for randomization = 20255

 rep  1  - - - - - - -
 column    1    2    3    4
 row   + - - - - - - -
   1   |   19    8    5    7
   2   |    6   13    8   12
   3   |    1   11    2    9
   4   |   14   19    9   18
   5   |   17   18   15    6
   6   |   11   10   17    5
   7   |   16   12   20   10
   8   |   13    3   14    4
   9   |   20   15    4    1
  10   |    7    2   16    3

Randomization 6

Random number seed for randomization = 31023

 rep  1  - - - - - - -
 column    1    2    3    4
 row   + - - - - - - -
   1   |   13    8    5    2
   2   |    5    9   20   15
   3   |   14   12    2    1
   4   |   10   11   16    3
   5   |    1    7   10    9
   6   |    4   13    7   17
   7   |    6    3   12    4
   8   |   18   19    6    8
   9   |   19   14   15   16
  10   |   11   20   17   18

Randomization 7

Random number seed for randomization = 7646

 rep  1  - - - - - - -
 column    1    2    3    4
 row   + - - - - - - -
   1   |   14   19    4   18
   2   |   15   16    5    9
   3   |   17    8   14    5
   4   |    6   20   10    7
   5   |   20    4   13    3
   6   |    3   11    2    8
   7   |    2    7   16    1
   8   |   12   17    1   13
   9   |    9   12    6   19
  10   |   18   15   11   10

Randomization 8

Random number seed for randomization = 9976

 rep  1  - - - - - - -
 column    1    2    3    4
 row   + - - - - - - -
   1   |    1    6   17   15
   2   |    8    4   15   14
   3   |   13   10    3    9
   4   |    6    9    7    2
   5   |   11   12    8    5
   6   |    4   18    2   19
   7   |   19   17   13   12
   8   |    7   14   20   16
   9   |   16    5   18    3
  10   |   10   20   11    1

Randomization 9

Random number seed for randomization = 487

 rep  1  - - - - - - -
 column    1    2    3    4
 row   + - - - - - - -
   1   |    7   19    3   10
   2   |    9   17   14    5
   3   |   20    7   11    6
   4   |   18    6    4    2
   5   |   14    1   13   19
   6   |   10   16   18   17
   7   |   13   12   16   11
   8   |    2    9   15    3
   9   |    8   15   20    1
  10   |   12    4    5    8

Randomization 10

Random number seed for randomization = 9767

 rep  1  - - - - - - -
 column    1    2    3    4
 row   + - - - - - - -
   1   |    5    9   11    4
   2   |   16   20    5   12
   3   |   15    3   20   14
   4   |    7    2   14    1
   5   |    9   18    8    6
   6   |    2   12   17    8
   7   |    4   17   13   15
   8   |    3   10   19   11
   9   |   19    1   18   16
  10   |    6   13    7   10

Randomization 11

Random number seed for randomization = 6710

 rep  1  - - - - - - -
 column    1    2    3    4
 row   + - - - - - - -
   1   |   14    7    8   15
   2   |    4   14    5    9
   3   |    8   19   16   18
   4   |   19    5   17   11
   5   |    6    3   15   12
   6   |   10   18    3    4
   7   |   13   20   10   17
   8   |   12   13    2   16
   9   |    1    9    6   20
  10   |   11    2    1    7

Randomization 12

Random number seed for randomization = 7431

 rep  1  - - - - - - -
 column    1    2    3    4
 row   + - - - - - - -
   1   |    5    7   15   19
   2   |   20    4    6   16
   3   |    9    3   11    8
   4   |    7    6   12    9
   5   |   16    1   14   15
   6   |   18   19   20    3
   7   |    2   13    8    4
   8   |   10   11    5   17
   9   |   13   14   18   10
  10   |    1   17    2   12

Randomization 13

Random number seed for randomization = 13242

 rep  1  - - - - - - -
 column    1    2    3    4
 row   + - - - - - - -
   1   |   15   12    4   19
   2   |   19    8    2    9
   3   |   18    9   17   13
   4   |    2    6    1   10
   5   |    6   14   13    5
   6   |    5   20    8    7
   7   |    3   18   12    1
   8   |    4   10   11   20
   9   |   17   15    7   16
  10   |   11   16   14    3

Randomization 14

Random number seed for randomization = 26310

 rep  1  - - - - - - -
 column    1    2    3    4
 row   + - - - - - - -
   1   |    9   11   15   13
   2   |    3    8    9    1
   3   |   16    3   20   19
   4   |    5   17    4   14
   5   |   17   15   19    6
   6   |   18    2    1   12
   7   |   10    6    7    8
   8   |   12   20    5   11
   9   |    7   14    2   16
  10   |   13   18   10    4

Randomization 15

Random number seed for randomization = 11427

 rep  1  - - - - - - -
 column    1    2    3    4
 row   + - - - - - - -
   1   |    7   16   17    6
   2   |   17   10   14   12
   3   |    4   15   19   10
   4   |    5   18    6    2
   5   |    3    7    1   19
   6   |   12    1   11    5
   7   |   15   11    9    8
   8   |    9    2   13    3
   9   |   18   14    8   20
  10   |   20   13    4   16

Randomization 16

Random number seed for randomization = 16544

 rep  1  - - - - - - -
 column    1    2    3    4
 row   + - - - - - - -
   1   |   20    8   17    7
   2   |   14    5    9   12
   3   |    2   16   15    6
   4   |   19   20    2   10
   5   |    4   18   13   19
   6   |    5    6    4   17
   7   |   11    1   10    3
   8   |    1   13   12   16
   9   |    7    9   11   18
  10   |   15    3    8   14

Randomization 17

Random number seed for randomization = 4340

 rep  1  - - - - - - -
 column    1    2    3    4
 row   + - - - - - - -
   1   |   12   14   16    4
   2   |   14   10    6   13
   3   |   18    7   20    8
   4   |   19    5    8    9
   5   |    1   18    4   17
   6   |    2   19   13    3
   7   |   20    3   15   12
   8   |    9   15    1    6
   9   |   11   16    2    7
  10   |   10   17    5   11

Randomization 18

Random number seed for randomization = 19052

 rep  1  - - - - - - -
 column    1    2    3    4
 row   + - - - - - - -
   1   |    7    8   18   11
   2   |   14   19   16   10
   3   |    3   15   12   18
   4   |    9   12    2    5
   5   |    2    7   10    1
   6   |   15    4   17   13
   7   |   19    6   13    9
   8   |   17    5    8   14
   9   |   20    1    3    6
  10   |   11   16   20    4

Randomization 19

Random number seed for randomization = 27963

 rep  1  - - - - - - -
 column    1    2    3    4
 row   + - - - - - - -
   1   |    5    1    3    4
   2   |   15   16   19   14
   3   |    6    9   20   12
   4   |   14    6    7   11
   5   |   10    7   18   17
   6   |    8   19   12    5
   7   |    2    8   11   13
   8   |   17    3    2    9
   9   |   18   13   15    1
  10   |   20   10    4   16

Randomization 20

Random number seed for randomization = 6888

 rep  1  - - - - - - -
 column    1    2    3    4
 row   + - - - - - - -
   1   |    7   12   15    6
   2   |    1   20    7    8
   3   |   18   10   16   14
   4   |    9   18   20   13
   5   |    5    6    9    3
   6   |    2    3   14    1
   7   |   12   11   13   19
   8   |   17    2    4   15
   9   |   16    8   11   17
  10   |   19    4    5   10

Randomization 21

Random number seed for randomization = 7775

 rep  1  - - - - - - -
 column    1    2    3    4
 row   + - - - - - - -
   1   |   14   17   16    1
   2   |   13    6   14    3
   3   |    2   16    5    8
   4   |    5    9   18    6
   5   |   10    4   13   15
   6   |    9   20    1   10
   7   |   17   15   19    7
   8   |   11   12    4   18
   9   |   12    3    7    2
  10   |   19    8   20   11

Randomization 22

Random number seed for randomization = 8016

 rep  1  - - - - - - -
 column    1    2    3    4
 row   + - - - - - - -
   1   |   18    2    9   13
   2   |    1    5    7   15
   3   |   14   17   13   16
   4   |    9   12    5   19
   5   |   10    8    1    2
   6   |    4   14    6   12
   7   |   15   18   11    6
   8   |   19   20   17    8
   9   |   20    3    4    7
  10   |   16   11   10    3

Randomization 23

Random number seed for randomization = 6641

 rep  1  - - - - - - -
 column    1    2    3    4
 row   + - - - - - - -
   1   |   13    2    9   16
   2   |   11    4    2   18
   3   |    4   15   12    8
   4   |   14   16    3    6
   5   |    3    7   20   11
   6   |    9   10    8    7
   7   |    5   14   18    1
   8   |    1   12   17   13
   9   |   19   20    5   15
  10   |   10   17    6   19

Randomization 24

Random number seed for randomization = 6193

 rep  1  - - - - - - -
 column    1    2    3    4
 row   + - - - - - - -
   1   |   17    1    8   20
   2   |    7    9   20   10
   3   |    8   18   13   11
   4   |    4   15   14    1
   5   |    3   13    5    4
   6   |   14    2   19    9
   7   |   10    6   16   18
   8   |   11    7   15   12
   9   |   16    3   12    2
  10   |   19   17    6    5

Randomization 25

Random number seed for randomization = 3855

 rep  1  - - - - - - -
 column    1    2    3    4
 row   + - - - - - - -
   1   |   20   13   17   19
   2   |   15   17    1   10
   3   |    6   18   19    2
   4   |    3   12    5   20
   5   |    4    5    8   15
   6   |   16    4   11   14
   7   |   11    2    3    7
   8   |    9   10   18   16
   9   |   13    7    9    8
  10   |    1    6   14   12

Randomization 26

Random number seed for randomization = 20324

 rep  1  - - - - - - -
 column    1    2    3    4
 row   + - - - - - - -
   1   |   11   19    7   16
   2   |    8   17   16    4
   3   |    9   12   18   17
   4   |    6    5    9   19
   5   |    4   10   14   15
   6   |   13    3   20    6
   7   |   14   13    2   12
   8   |    7   15    3    1
   9   |    1    8    5    2
  10   |   18   11   10   20

Randomization 27

Random number seed for randomization = 32261

 rep  1  - - - - - - -
 column    1    2    3    4
 row   + - - - - - - -
   1   |    5   15   20   14
   2   |   15    2    7   19
   3   |   11    8   13   20
   4   |    8   17    2    4
   5   |    1   12    9   17
   6   |    6   11   18    9
   7   |    3   14   10    6
   8   |   19   10    1   13
   9   |    4   18    5   16
  10   |   12   16    3    7

Randomization 28

Random number seed for randomization = 17033

 rep  1  - - - - - - -
 column    1    2    3    4
 row   + - - - - - - -
   1   |   17   19   20    4
   2   |   13    7   12   19
   3   |    2   11   18   20
   4   |   16    5   13   11
   5   |   18    9   10    1
   6   |    4   15    8    9
   7   |    8   14    6    7
   8   |   14   10    3   16
   9   |    1   17    5    6
  10   |   12    2   15    3

Randomization 29

Random number seed for randomization = 15962

 rep  1  - - - - - - -
 column    1    2    3    4
 row   + - - - - - - -
   1   |    3   14   12   20
   2   |    5    2    7   15
   3   |    2   18    9   12
   4   |    4   17   14    5
   5   |   11    7    1   10
   6   |   16    3   15    8
   7   |   10    6   16   18
   8   |    9   11   19   17
   9   |   13    8    4    1
  10   |   20   19    6   13

Randomization 30

Random number seed for randomization = 12420

 rep  1  - - - - - - -
 column    1    2    3    4
 row   + - - - - - - -
   1   |    6    2   17    8
   2   |   16   11   13   15
   3   |   13    1   18    3
   4   |    1   12    6   19
   5   |    5   16   12    7
   6   |   20    8    4   18
   7   |    9   14    7    2
   8   |   14   10   15   20
   9   |   17    3   10    5
  10   |   19    4    9   11

Randomization 31

Random number seed for randomization = 14413

 rep  1  - - - - - - -
 column    1    2    3    4
 row   + - - - - - - -
   1   |    8   10    2   11
   2   |   16    3    5   10
   3   |    9   15    1   19
   4   |    5   18   19    7
   5   |    1    6   13   16
   6   |   17   12   15    4
   7   |   18   13   11   17
   8   |   14    9    3   20
   9   |    2    7   12   14
  10   |    4    8   20    6

Randomization 32

Random number seed for randomization = 24523

 rep  1  - - - - - - -
 column    1    2    3    4
 row   + - - - - - - -
   1   |   18   10    8    1
   2   |   19   13   10   17
   3   |    3    7   17   20
   4   |   14    2   16   19
   5   |   13   15   11    5
   6   |    8    3    6    2
   7   |    9   20   14   15
   8   |    4   16    5   18
   9   |   12    4    9    6
  10   |   11    1    7   12

Randomization 33

Random number seed for randomization = 26383

 rep  1  - - - - - - -
 column    1    2    3    4
 row   + - - - - - - -
   1   |    9    1   13   11
   2   |    2    7    4    6
   3   |    6   13    5    8
   4   |    5   19   16   20
   5   |    1   10    3    4
   6   |    3    8   14   15
   7   |   12   18   17   10
   8   |   19   14   11   12
   9   |   15    2   18   16
  10   |   17   20    9    7

Randomization 34

Random number seed for randomization = 25558

 rep  1  - - - - - - -
 column    1    2    3    4
 row   + - - - - - - -
   1   |   14    7   13   10
   2   |    5    1    6    7
   3   |   12   20   10    9
   4   |    6   15    2   17
   5   |   11    9    1   19
   6   |   13   17    8   18
   7   |   19   14   16    2
   8   |   15   11    3    4
   9   |   20    8    4    5
  10   |   18   16   12    3

Randomization 35

Random number seed for randomization = 12183

 rep  1  - - - - - - -
 column    1    2    3    4
 row   + - - - - - - -
   1   |   13   10    1   15
   2   |    7    4   16    1
   3   |    9    8    5    3
   4   |   17   11    3   19
   5   |    5   13    2    6
   6   |   20   17   12    4
   7   |   16    6   11   14
   8   |   14   12   10    9
   9   |   15   18   20    8
  10   |   19    7   18    2

Randomization 36

Random number seed for randomization = 28682

 rep  1  - - - - - - -
 column    1    2    3    4
 row   + - - - - - - -
   1   |    7   12    1    5
   2   |   14    2   12   16
   3   |   20    4   15    9
   4   |    6    8    9    7
   5   |   13   19    8   14
   6   |    1   17   20    3
   7   |    2    3   10   11
   8   |   11   15   18   19
   9   |   18    6   16   17
  10   |    4    5   13   10

Randomization 37

Random number seed for randomization = 22637

 rep  1  - - - - - - -
 column    1    2    3    4
 row   + - - - - - - -
   1   |   16    7    3   11
   2   |   19    5   13   15
   3   |    8   11    9   14
   4   |    7    6   15   20
   5   |    4   19    2    3
   6   |   20   14    1   17
   7   |   13   12   17   10
   8   |    9   10    6    4
   9   |   18    1   16    5
  10   |   12    2    8   18

Randomization 38

Random number seed for randomization = 25316

 rep  1  - - - - - - -
 column    1    2    3    4
 row   + - - - - - - -
   1   |   11   17    4    5
   2   |    2   12   19    6
   3   |    5    2    1   14
   4   |   18    3   10    8
   5   |    7   13   18   12
   6   |    6   10   16   17
   7   |    9    1    7   20
   8   |    3   20   11   19
   9   |   15    4    8    9
  10   |   16   15   14   13

Randomization 39

Random number seed for randomization = 2143

 rep  1  - - - - - - -
 column    1    2    3    4
 row   + - - - - - - -
   1   |   14   11   17   15
   2   |   13   18    9    2
   3   |    4    3   20    9
   4   |   11    2   19    5
   5   |   12   20    5   10
   6   |   16   12   15    8
   7   |   18    6    7   14
   8   |    7    1   16    3
   9   |   10   17   13    1
  10   |   19    8    6    4

Randomization 40

Random number seed for randomization = 6707

 rep  1  - - - - - - -
 column    1    2    3    4
 row   + - - - - - - -
   1   |   18   13   11   15
   2   |    1   10    9   13
   3   |   14   17    5    6
   4   |    8    5   15    7
   5   |    7   16   10   19
   6   |   11    2   19   17
   7   |    6   18    3   12
   8   |   16   20   14    4
   9   |    2    3    4    1
  10   |    9   12    8   20

Randomization 41

Random number seed for randomization = 5952

 rep  1  - - - - - - -
 column    1    2    3    4
 row   + - - - - - - -
   1   |    6   12    1   13
   2   |   20    7   11   15
   3   |    7    1   16   19
   4   |   18    9    4   20
   5   |   11   17    6    8
   6   |    3    8   18   16
   7   |   10    4    2   17
   8   |   19   14    5    9
   9   |   13    3   14    2
  10   |    5   10   15   12

Randomization 42

Random number seed for randomization = 5230

 rep  1  - - - - - - -
 column    1    2    3    4
 row   + - - - - - - -
   1   |    7   17   13   10
   2   |    3    5   10   20
   3   |   15   12    8    4
   4   |    1    4   14   16
   5   |   18   13    1    2
   6   |   12    2    3   11
   7   |    6   20   19   15
   8   |   17   16    6    9
   9   |   14   19   11    7
  10   |    5    8    9   18

Randomization 43

Random number seed for randomization = 20771

 rep  1  - - - - - - -
 column    1    2    3    4
 row   + - - - - - - -
   1   |   11   12   10   16
   2   |    2   19    5    8
   3   |   14    4    8   20
   4   |    6   18   14   15
   5   |    3    5   13   12
   6   |    4    7    9    3
   7   |   10   15    7    2
   8   |   18   11    1    9
   9   |   13   20   17    1
  10   |   19   17   16    6

Randomization 44

Random number seed for randomization = 23184

 rep  1  - - - - - - -
 column    1    2    3    4
 row   + - - - - - - -
   1   |   12    9    7    8
   2   |   11   13   15   19
   3   |    6   14   17    7
   4   |   20    6   19    4
   5   |    1   15    2   14
   6   |   13   10    5   18
   7   |   17    3   16   11
   8   |    2   12   18    3
   9   |    8   16   10   20
  10   |    5    4    9    1

Randomization 45

Random number seed for randomization = 10910

 rep  1  - - - - - - -
 column    1    2    3    4
 row   + - - - - - - -
   1   |    6   11   16    9
   2   |    8   16    1   15
   3   |    4    1    2   18
   4   |   15   13    3   19
   5   |   17    3    7   11
   6   |   20   10   14   17
   7   |    5   14    9    4
   8   |    7    5   12    8
   9   |    2    6   19   10
  10   |   13   18   20   12

Randomization 46

Random number seed for randomization = 12968

 rep  1  - - - - - - -
 column    1    2    3    4
 row   + - - - - - - -
   1   |    9   14    1   11
   2   |    5    4    9    8
   3   |   16    2   20    4
   4   |    6   13    5    3
   5   |    2   12    7    1
   6   |    7    8   17   19
   7   |   18   15   10   12
   8   |   11   20   18   13
   9   |   19    6   14   10
  10   |   15   17    3   16

Randomization 47

Random number seed for randomization = 11422

 rep  1  - - - - - - -
 column    1    2    3    4
 row   + - - - - - - -
   1   |   19   15    5   18
   2   |   20   17    3    2
   3   |    5   20   13    9
   4   |   16   19   11    3
   5   |   10    8   18    1
   6   |   14    7    2   15
   7   |    8   13    4   14
   8   |   17   12    6    4
   9   |    9   11   10   12
  10   |    6    1    7   16

Randomization 48

Random number seed for randomization = 25003

 rep  1  - - - - - - -
 column    1    2    3    4
 row   + - - - - - - -
   1   |   15   12    5    8
   2   |    3   17   12   10
   3   |   13   15   14    7
   4   |   18    9   16    2
   5   |    6   20   11    5
   6   |    8    4   19    1
   7   |   10   16    7   20
   8   |    9    1    3   14
   9   |   11   13    4   18
  10   |   19    6    2   17

Randomization 49

Random number seed for randomization = 801

 rep  1  - - - - - - -
 column    1    2    3    4
 row   + - - - - - - -
   1   |    6   19   18   11
   2   |   13   11   16   17
   3   |    1   13   20   12
   4   |    7    9   14    4
   5   |   16    8    2   10
   6   |    3    2    9    1
   7   |   14   12    5    6
   8   |   18   15    4    8
   9   |   15    5   17    3
  10   |   10    7   19   20

Randomization 50

Random number seed for randomization = 22523

 rep  1  - - - - - - -
 column    1    2    3    4
 row   + - - - - - - -
   1   |    5   20    4    7
   2   |   10   18    6    4
   3   |    7    3   12   15
   4   |   12   14   16   11
   5   |    6   15   13    8
   6   |    2   19    9   18
   7   |    8    5   19   16
   8   |    9   11   17   20
   9   |   14   13    1    2
  10   |   17   10    3    1

Randomization 51

Random number seed for randomization = 1901

 rep  1  - - - - - - -
 column    1    2    3    4
 row   + - - - - - - -
   1   |   13    7   17    9
   2   |   16   15    4   11
   3   |   14   10    2    8
   4   |   18   12   10   13
   5   |   12    1    5   19
   6   |    3   20   18    6
   7   |   17   14    6   15
   8   |   11    3    7    5
   9   |    8    4   19   20
  10   |    1    9   16    2

Randomization 52

Random number seed for randomization = 29435

 rep  1  - - - - - - -
 column    1    2    3    4
 row   + - - - - - - -
   1   |    1   13    9    2
   2   |    8    7    5   19
   3   |    4    6    7   11
   4   |    5   17    2   10
   5   |   18   15    6   16
   6   |   17   12   20    4
   7   |    3   16   12    1
   8   |   13   19   18   20
   9   |   11   10    3   14
  10   |   15    9   14    8

Randomization 53

Random number seed for randomization = 528

 rep  1  - - - - - - -
 column    1    2    3    4
 row   + - - - - - - -
   1   |   19    2    7    1
   2   |   13   15   20    2
   3   |   15   17   11    3
   4   |    4   12   13    5
   5   |   14    7    5    6
   6   |    6    8   10   20
   7   |    9   18   14   16
   8   |    3   10    9   12
   9   |    8   16   19   11
  10   |    1    4   17   18

Randomization 54

Random number seed for randomization = 19051

 rep  1  - - - - - - -
 column    1    2    3    4
 row   + - - - - - - -
   1   |   10    5    6    7
   2   |    7    2    9   19
   3   |   17   13    3    6
   4   |   20   17    1   14
   5   |   18    1    8    4
   6   |    3   18   19   16
   7   |   12   14   10   11
   8   |    4    9   12   13
   9   |    2   11   15    8
  10   |   15   16    5   20

Randomization 55

Random number seed for randomization = 16547

 rep  1  - - - - - - -
 column    1    2    3    4
 row   + - - - - - - -
   1   |   16    2    7    5
   2   |    5    6    9    4
   3   |   18   10    2   12
   4   |   17   20    3    7
   5   |   12   17    6    8
   6   |    9   13   14   10
   7   |   15   16    1   14
   8   |   13   11    8   19
   9   |    3    4   11   15
  10   |    1   19   18   20

Randomization 56

Random number seed for randomization = 5818

 rep  1  - - - - - - -
 column    1    2    3    4
 row   + - - - - - - -
   1   |   10   14    5    3
   2   |    3   16   15   11
   3   |    7    5   17   18
   4   |   15    7    8    2
   5   |   13    6   16   20
   6   |    1   19   20   14
   7   |   19    9   11   17
   8   |    6    4   10    8
   9   |   18   12    1    4
  10   |    9    2   12   13

Randomization 57

Random number seed for randomization = 15648

 rep  1  - - - - - - -
 column    1    2    3    4
 row   + - - - - - - -
   1   |   16   17   20    1
   2   |    5    2   16    6
   3   |    8    3   13   10
   4   |   10    5   14    7
   5   |   19   11    6    3
   6   |   18   12    8   15
   7   |   11   20   15    9
   8   |    1   14   19   12
   9   |    9   13    2    4
  10   |    4   18    7   17

Randomization 58

Random number seed for randomization = 32431

 rep  1  - - - - - - -
 column    1    2    3    4
 row   + - - - - - - -
   1   |   17   20   18   15
   2   |    6    2   20   14
   3   |   11    5    3    8
   4   |    4   13    7   18
   5   |   16    1    5    4
   6   |    8    7    9    2
   7   |   15   19   16   10
   8   |   19   11   14   12
   9   |    9   17   12    1
  10   |   13   10    6    3

Randomization 59

Random number seed for randomization = 24357

 rep  1  - - - - - - -
 column    1    2    3    4
 row   + - - - - - - -
   1   |    1    5   10   13
   2   |    3   17    8   18
   3   |    9   19   18   14
   4   |   15   14    5    7
   5   |   13   11    9   20
   6   |   19   12    2   10
   7   |    6    1   16    4
   8   |    2    4   11    3
   9   |    7    8    6   12
  10   |   17   15   20   16

Randomization 60

Random number seed for randomization = 31953

 rep  1  - - - - - - -
 column    1    2    3    4
 row   + - - - - - - -
   1   |   12   15    3   18
   2   |   17    7    8   16
   3   |    3   16   20    2
   4   |   10   18    4    8
   5   |    2   13    6   11
   6   |   13   14   17    1
   7   |    5    4   19   14
   8   |    7    6   12    5
   9   |    9   20    1   10
  10   |   19    9   11   15

Randomization 61

Random number seed for randomization = 7234

 rep  1  - - - - - - -
 column    1    2    3    4
 row   + - - - - - - -
   1   |   17   18    2   16
   2   |   16    1    7    5
   3   |    6    9    4   14
   4   |   15    7   10    6
   5   |   19   15   11   18
   6   |    4   13    5   12
   7   |    1   14   19    8
   8   |    3   20    9   11
   9   |   13    2    8    3
  10   |   10   12   17   20

Randomization 62

Random number seed for randomization = 25380

 rep  1  - - - - - - -
 column    1    2    3    4
 row   + - - - - - - -
   1   |   19    2   16   20
   2   |    8   12   14   13
   3   |   17    5    9   11
   4   |   14    4   15    5
   5   |   11    6   12   16
   6   |    2   13   17   18
   7   |    6   10    3   15
   8   |    1    9   10   19
   9   |    3   20    7    8
  10   |    4    7   18    1

Randomization 63

Random number seed for randomization = 11839

 rep  1  - - - - - - -
 column    1    2    3    4
 row   + - - - - - - -
   1   |   12   10    3   18
   2   |   15   13   14    4
   3   |   11    1    9   15
   4   |   19   17   13   12
   5   |   16    8    1    7
   6   |   14   20   18    8
   7   |   20    2   19    9
   8   |    5   11    6   17
   9   |    7    3    5    2
  10   |   10   16    4    6

Randomization 64

Random number seed for randomization = 1141

 rep  1  - - - - - - -
 column    1    2    3    4
 row   + - - - - - - -
   1   |   20    9    7   10
   2   |   18   12   11   17
   3   |    6   17    8    5
   4   |    7    1   14   19
   5   |    1   16    4   12
   6   |    8   10   16   13
   7   |   13    2   18   14
   8   |   11   19    3   15
   9   |    2    3    5   20
  10   |   15    6    9    4

Randomization 65

Random number seed for randomization = 4403

 rep  1  - - - - - - -
 column    1    2    3    4
 row   + - - - - - - -
   1   |    4   17    1   18
   2   |    9    2   19    8
   3   |   11    5    3    6
   4   |    2    3   12   13
   5   |   18   10   20   19
   6   |   13   20   15    7
   7   |    5    7    9    1
   8   |   12   14   16   10
   9   |   16    8   17   11
  10   |   15    4    6   14

Randomization 66

Random number seed for randomization = 17333

 rep  1  - - - - - - -
 column    1    2    3    4
 row   + - - - - - - -
   1   |   15    7   18   12
   2   |   14   17    9   10
   3   |   17   19   12   16
   4   |   16    6    1    4
   5   |   11    9   20    7
   6   |    1   13   10    2
   7   |   18    4    8   14
   8   |   13    8    3   11
   9   |    5   15    6    3
  10   |   20    2    5   19

Randomization 67

Random number seed for randomization = 32741

 rep  1  - - - - - - -
 column    1    2    3    4
 row   + - - - - - - -
   1   |   14   18   20   11
   2   |    1    6   13   15
   3   |   17    9    2   13
   4   |   10   17   11    7
   5   |    7    8    6   16
   6   |    3    1   12    4
   7   |   18    5    8   12
   8   |   15   19   10    5
   9   |    2    4   19   14
  10   |   16   20    3    9

Randomization 68

Random number seed for randomization = 24220

 rep  1  - - - - - - -
 column    1    2    3    4
 row   + - - - - - - -
   1   |   11    9   13    1
   2   |    3    1   17   16
   3   |    4   14   18    2
   4   |    7   10    9    5
   5   |   18    6    8    7
   6   |   16   20    4   12
   7   |   10    2    3   15
   8   |   13   19   12    6
   9   |   20    8   15   11
  10   |   19   17    5   14

Randomization 69

Random number seed for randomization = 8125

 rep  1  - - - - - - -
 column    1    2    3    4
 row   + - - - - - - -
   1   |   12   20    4    8
   2   |   11    1    6   18
   3   |    5    6   10   16
   4   |    7    2   15    1
   5   |    2   13   14   12
   6   |   19    3   11   14
   7   |   16   19   20   15
   8   |   18   17   13    9
   9   |    4    9    5    3
  10   |   17    8    7   10

Randomization 70

Random number seed for randomization = 5747

 rep  1  - - - - - - -
 column    1    2    3    4
 row   + - - - - - - -
   1   |   19    5   20    2
   2   |    9    6   16   11
   3   |   16   15    5   14
   4   |    4   19    7    1
   5   |   13   10    4   15
   6   |   14   17   12    7
   7   |    2   12    8    6
   8   |   17    3   11   13
   9   |    8    1    3   18
  10   |   10    9   18   20

Randomization 71

Random number seed for randomization = 24348

 rep  1  - - - - - - -
 column    1    2    3    4
 row   + - - - - - - -
   1   |   17   15    3    9
   2   |   19    8    2    6
   3   |    4   19   18   15
   4   |   10   18    1   12
   5   |    6    1   13    5
   6   |    9    7    8   11
   7   |   13   20   11   14
   8   |    7    5    4   16
   9   |   12   14   17    2
  10   |   20    3   16   10

Randomization 72

Random number seed for randomization = 27518

 rep  1  - - - - - - -
 column    1    2    3    4
 row   + - - - - - - -
   1   |   11   16    2   19
   2   |    3   17   13   20
   3   |   18    3   14   16
   4   |   20    6   11   15
   5   |   10    8    7   17
   6   |    7    9    6   14
   7   |    5   15   10    4
   8   |   12    1   18    8
   9   |   19    5    1   13
  10   |    9    2    4   12

Randomization 73

Random number seed for randomization = 6029

 rep  1  - - - - - - -
 column    1    2    3    4
 row   + - - - - - - -
   1   |    7   13    6   20
   2   |   20    4   12    9
   3   |   10    3    9   16
   4   |    4   19   14   11
   5   |    5   18    1    8
   6   |   17   12    2   15
   7   |   19    1   10   13
   8   |   18   15    7   14
   9   |    3    6    8   17
  10   |    2   16   11    5

Randomization 74

Random number seed for randomization = 32256

 rep  1  - - - - - - -
 column    1    2    3    4
 row   + - - - - - - -
   1   |    5   12    6    7
   2   |   13    6    9    1
   3   |    3   17   19    5
   4   |   14    4   12   18
   5   |   15   16    2   11
   6   |    9   14   10   16
   7   |   20    1   15   19
   8   |   11    8    3    4
   9   |   17    2   18   13
  10   |    7   20    8   10

Randomization 75

Random number seed for randomization = 25492

 rep  1  - - - - - - -
 column    1    2    3    4
 row   + - - - - - - -
   1   |   15   14    7   12
   2   |    7   17    3    2
   3   |   16   13    6   17
   4   |    4    5   13   15
   5   |   20   19   18    5
   6   |    3    8   11   10
   7   |    1    2    4    9
   8   |   18   16   12    8
   9   |   14   11    9   20
  10   |   10    1   19    6

Randomization 76

Random number seed for randomization = 12423

 rep  1  - - - - - - -
 column    1    2    3    4
 row   + - - - - - - -
   1   |   16    2   14   17
   2   |    2   10   12   11
   3   |   19   13   17    8
   4   |    5    9    4   20
   5   |    9    7   11   18
   6   |   18   14    6   15
   7   |   12   15   13    5
   8   |    6   19   20    3
   9   |    1    3   16    7
  10   |    8    4    1   10

Randomization 77

Random number seed for randomization = 15891

 rep  1  - - - - - - -
 column    1    2    3    4
 row   + - - - - - - -
   1   |   17   16   18   11
   2   |   19   18   20    7
   3   |    9   13    3   10
   4   |    6    8   15   19
   5   |    1   20    4   12
   6   |   16    3    2    1
   7   |   14   11    8    9
   8   |    4    6   10    5
   9   |   13   12   17   15
  10   |    7    5   14    2

Randomization 78

Random number seed for randomization = 21119

 rep  1  - - - - - - -
 column    1    2    3    4
 row   + - - - - - - -
   1   |    4   17    5   10
   2   |   20    2    1    5
   3   |   12   20    7   18
   4   |    6   13   16    1
   5   |    8   10   12    3
   6   |   14    7   11   13
   7   |    2    9    3   14
   8   |   16   19    9    4
   9   |   18    6   17   15
  10   |   11    8   15   19

Randomization 79

Random number seed for randomization = 30852

 rep  1  - - - - - - -
 column    1    2    3    4
 row   + - - - - - - -
   1   |   14    4    8    1
   2   |   12    7   11   10
   3   |   17    6    5   14
   4   |   16    3    6   13
   5   |   13   15    4   11
   6   |   15   19   20    5
   7   |   18   17    2    9
   8   |    2   10   16   19
   9   |   20    1    7   18
  10   |    8   12    9    3

Randomization 80

Random number seed for randomization = 21675

 rep  1  - - - - - - -
 column    1    2    3    4
 row   + - - - - - - -
   1   |   10    3   17    2
   2   |    7   17   19    5
   3   |   19   11   12    4
   4   |    1   15   16   10
   5   |    9    5    1   18
   6   |   13    6    2   11
   7   |    8    9    4   20
   8   |    3   12   18   14
   9   |   14    8   13   15
  10   |    6   16   20    7

Randomization 81

Random number seed for randomization = 20881

 rep  1  - - - - - - -
 column    1    2    3    4
 row   + - - - - - - -
   1   |   16   18    9   12
   2   |   15    8   19    4
   3   |    9   10   14    1
   4   |    3   17    6   18
   5   |    8   14    7   17
   6   |    5   16   13    7
   7   |    2   13   15   10
   8   |    1   11    3   19
   9   |    6    4   20    5
  10   |   11   20   12    2

Randomization 82

Random number seed for randomization = 937

 rep  1  - - - - - - -
 column    1    2    3    4
 row   + - - - - - - -
   1   |   14   12   20   13
   2   |   12   10   11   15
   3   |    9   13    5   18
   4   |   19   17    9   10
   5   |    4    7    8   14
   6   |   16    6   17    3
   7   |    5    8   15   16
   8   |   11    1    3    7
   9   |    6   18    4    2
  10   |    1   20    2   19

Randomization 83

Random number seed for randomization = 2168

 rep  1  - - - - - - -
 column    1    2    3    4
 row   + - - - - - - -
   1   |   20   18    7   13
   2   |   17    7    6   19
   3   |   10   14   11   12
   4   |   14    2   16    6
   5   |    9   13    5    2
   6   |   18    4    1    3
   7   |   19   11    9    4
   8   |   16   15    8   20
   9   |    5    8    3   10
  10   |    1   17   12   15

Randomization 84

Random number seed for randomization = 29951

 rep  1  - - - - - - -
 column    1    2    3    4
 row   + - - - - - - -
   1   |   14    3   19    2
   2   |   18    7    9    4
   3   |    5   15    4    3
   4   |    7   13   20    8
   5   |   20   17   11    1
   6   |   19    1   10   18
   7   |   15   10    8    6
   8   |    6    2   16   11
   9   |   12   16    5   13
  10   |   17    9   14   12

Randomization 85

Random number seed for randomization = 25457

 rep  1  - - - - - - -
 column    1    2    3    4
 row   + - - - - - - -
   1   |    7   10    1   16
   2   |   16    9   12   13
   3   |   14   11   18    6
   4   |    2    4   10   19
   5   |    9    5    2   14
   6   |    6   12   17   15
   7   |    3   15   20    1
   8   |   19    3   11    8
   9   |   20   18   13    4
  10   |   17    7    8    5

Randomization 86

Random number seed for randomization = 6097

 rep  1  - - - - - - -
 column    1    2    3    4
 row   + - - - - - - -
   1   |   13    4   20    3
   2   |   16   10    1   11
   3   |    6   13   11   18
   4   |   17   14    8    7
   5   |    5    6   19   15
   6   |    1   12    7    4
   7   |    8   15    2   16
   8   |    3   17   10   19
   9   |   12    2   18    9
  10   |    9   20    5   14

Randomization 87

Random number seed for randomization = 22078

 rep  1  - - - - - - -
 column    1    2    3    4
 row   + - - - - - - -
   1   |   11    2   18   16
   2   |   17    9   15    6
   3   |    4    3   10    5
   4   |   12   10    6    2
   5   |   18   17    7    8
   6   |    5   11    1   15
   7   |   13    7   19   12
   8   |    8    1   20   14
   9   |   20   13   16    3
  10   |    9   14    4   19

Randomization 88

Random number seed for randomization = 1041

 rep  1  - - - - - - -
 column    1    2    3    4
 row   + - - - - - - -
   1   |   17   13   12   18
   2   |    4   18    9   14
   3   |   15   19   17    3
   4   |   16    9    3   11
   5   |    8   10    1   19
   6   |    5   20    4    7
   7   |   14   15    2    6
   8   |    1   16    6   20
   9   |    7    2   13    8
  10   |   11    5   10   12

Randomization 89

Random number seed for randomization = 9733

 rep  1  - - - - - - -
 column    1    2    3    4
 row   + - - - - - - -
   1   |   13    1   11   15
   2   |    7   13    2   18
   3   |    8    6    3   17
   4   |   20    4    9    1
   5   |   11   19   16   14
   6   |   14   12    4    3
   7   |    2   10    8   19
   8   |    6   16   18   20
   9   |   12    5   15   10
  10   |    9   17    5    7

Randomization 90

Random number seed for randomization = 11799

 rep  1  - - - - - - -
 column    1    2    3    4
 row   + - - - - - - -
   1   |   18   13   20    2
   2   |    2    4   14    7
   3   |    6    5   12    9
   4   |   10   15    7   11
   5   |   15   20    1    6
   6   |    3   12   10   19
   7   |    4   19   16    1
   8   |   17   14    8    3
   9   |   16    9   17   13
  10   |    5   11   18    8

Randomization 91

Random number seed for randomization = 3272

 rep  1  - - - - - - -
 column    1    2    3    4
 row   + - - - - - - -
   1   |    6   11    7   20
   2   |    9    4   13   15
   3   |   12    8   14    5
   4   |    2    1   18   10
   5   |   10   14    6   19
   6   |   16    2    5    4
   7   |    8   20    9   18
   8   |    3   19   16   17
   9   |   17   13   11   12
  10   |   15    3    1    7

Randomization 92

Random number seed for randomization = 16988

 rep  1  - - - - - - -
 column    1    2    3    4
 row   + - - - - - - -
   1   |   12    7    8   11
   2   |    7   19    2   18
   3   |   14   20    1    2
   4   |   10    9   19    3
   5   |   18   15    6    5
   6   |   16    6   10    8
   7   |    4   16   13   17
   8   |    1   11   15    4
   9   |    5   14   17    9
  10   |    3   13   12   20

Randomization 93

Random number seed for randomization = 26552

 rep  1  - - - - - - -
 column    1    2    3    4
 row   + - - - - - - -
   1   |    3    4    8   13
   2   |   15    7    4   17
   3   |    1    3   18   11
   4   |    5    2   17   18
   5   |   19   16   15    6
   6   |   14   19    9    8
   7   |   13    5   12   16
   8   |    2   20    6   10
   9   |   12   11   20   14
  10   |   10    9    1    7

Randomization 94

Random number seed for randomization = 21467

 rep  1  - - - - - - -
 column    1    2    3    4
 row   + - - - - - - -
   1   |   20   18    7   12
   2   |   10    5   16    1
   3   |    6   15   19   13
   4   |   13   11   14    7
   5   |    4   14    3    9
   6   |   11    8    2   17
   7   |   15   10   17    3
   8   |    2   12    5    4
   9   |    1   19   20    8
  10   |   18    9    6   16

Randomization 95

Random number seed for randomization = 5751

 rep  1  - - - - - - -
 column    1    2    3    4
 row   + - - - - - - -
   1   |   13    2    9   12
   2   |    9   19   11   17
   3   |    2    5   20    1
   4   |    8    3   16   13
   5   |   18   12   10    6
   6   |   15    8    1   19
   7   |   10    7    3   20
   8   |   17   18    4   16
   9   |    5   11    6   14
  10   |   14    4   15    7

Randomization 96

Random number seed for randomization = 4474

 rep  1  - - - - - - -
 column    1    2    3    4
 row   + - - - - - - -
   1   |    7   10   11   18
   2   |   13   15    1   19
   3   |    2    1    4    7
   4   |   11   19    8   17
   5   |   12   20   13   16
   6   |   15    6   18    5
   7   |    5    4    9   20
   8   |   17   12    6   14
   9   |    3    8   16    2
  10   |    9    3   14   10

Randomization 97

Random number seed for randomization = 8634

 rep  1  - - - - - - -
 column    1    2    3    4
 row   + - - - - - - -
   1   |   16    2   11    4
   2   |   12    9   18    5
   3   |   20   19    3    7
   4   |    9   10   16    6
   5   |   14    8    5   19
   6   |    8    1    6   13
   7   |   13   11   15   20
   8   |    3    4    1   12
   9   |   17   15   14   10
  10   |    2   18    7   17

Randomization 98

Random number seed for randomization = 16303

 rep  1  - - - - - - -
 column    1    2    3    4
 row   + - - - - - - -
   1   |   15   16    1   20
   2   |   12    6    4    3
   3   |   17   10   18   16
   4   |    4   19   13   11
   5   |   10   13    2    5
   6   |    9   20    3    8
   7   |    8    7   17   19
   8   |    5   14   15    6
   9   |   11    9   14   18
  10   |    1   12    7    2

Randomization 99

Random number seed for randomization = 5715

 rep  1  - - - - - - -
 column    1    2    3    4
 row   + - - - - - - -
   1   |    6    4    5    2
   2   |    9    6   14   17
   3   |   10   13   19   16
   4   |   20   18    4    3
   5   |    2   12    8   11
   6   |    7   17   12   10
   7   |    1    7   15    5
   8   |    3   19    9   15
   9   |   13   11   20   14
  10   |    8    1   16   18

Randomization 100

Random number seed for randomization = 19499

 rep  1  - - - - - - -
 column    1    2    3    4
 row   + - - - - - - -
   1   |   20   18    7    8
   2   |   11   16   12    4
   3   |   18   19    3    1
   4   |    6    3    5    2
   5   |   15   14   10   19
   6   |    2   11   14    7
   7   |    9   13    1   17
   8   |   10    9    4    6
   9   |   12    8   13   15
  10   |   17    5   20   16

Randomization 101

Random number seed for randomization = 18885

 rep  1  - - - - - - -
 column    1    2    3    4
 row   + - - - - - - -
   1   |   20   12    2   17
   2   |   16    7    1   19
   3   |   13    9   16    4
   4   |   18    6    5    7
   5   |   19   11   10    3
   6   |    2   14    3    9
   7   |    6   10    4   20
   8   |   14    1   15    8
   9   |   11   17   18   15
  10   |    8    5   12   13

Randomization 102

Random number seed for randomization = 22117

 rep  1  - - - - - - -
 column    1    2    3    4
 row   + - - - - - - -
   1   |   11   13   17    4
   2   |    8    4   16    7
   3   |   10   12    5   17
   4   |    7   18    6   14
   5   |   19    5    9    3
   6   |   14    3   11    1
   7   |   12   15    8   20
   8   |    9    2   18   15
   9   |    2   16    1   10
  10   |   13    6   20   19

Randomization 103

Random number seed for randomization = 20262

 rep  1  - - - - - - -
 column    1    2    3    4
 row   + - - - - - - -
   1   |    1   20    4    7
   2   |    5    4   10   11
   3   |    3   15    8   12
   4   |    7   13    3   19
   5   |   14    6   19    5
   6   |   12   16    6    2
   7   |    9    8   18    1
   8   |   17   14   20   15
   9   |   10    9    2   13
  10   |   16   11   17   18

Randomization 104

Random number seed for randomization = 12628

 rep  1  - - - - - - -
 column    1    2    3    4
 row   + - - - - - - -
   1   |   16   14    3    2
   2   |    4   12   17   14
   3   |   15   19   11   12
   4   |   13   10    2    8
   5   |   17    8    9    7
   6   |    1    3   15   18
   7   |    5   18   13   20
   8   |   10    6    4    1
   9   |   19    9   20   16
  10   |    7    5    6   11

Randomization 105

Random number seed for randomization = 29542

 rep  1  - - - - - - -
 column    1    2    3    4
 row   + - - - - - - -
   1   |    6   11   17    2
   2   |   14   15   16    8
   3   |    3   10   13   12
   4   |   10   14    9   18
   5   |   11    1    3   16
   6   |   12   19    5   17
   7   |   19    7   20    9
   8   |   20    2   15    4
   9   |    8   13    6    7
  10   |    4    5   18    1

Randomization 106

Random number seed for randomization = 9571

 rep  1  - - - - - - -
 column    1    2    3    4
 row   + - - - - - - -
   1   |    1   13   19   17
   2   |   16   10   11    9
   3   |    2    5    1   10
   4   |   18   12   20    5
   5   |   14    8    2    4
   6   |   11   15   13   18
   7   |    7    6    3   15
   8   |   17   16    8    3
   9   |   12    4    7   19
  10   |    6   20    9   14

Randomization 107

Random number seed for randomization = 30263

 rep  1  - - - - - - -
 column    1    2    3    4
 row   + - - - - - - -
   1   |   13    7    9   18
   2   |    9   15   19   11
   3   |    3    6   20   19
   4   |   15    8   17    1
   5   |   14   11   16   10
   6   |    6    4   14   17
   7   |   10   13    8   12
   8   |    5   12    2    4
   9   |    1   20    5    7
  10   |    2   16   18    3

Randomization 108

Random number seed for randomization = 15382

 rep  1  - - - - - - -
 column    1    2    3    4
 row   + - - - - - - -
   1   |    2   20    6    8
   2   |    7   16   10    2
   3   |    1   18   12   10
   4   |    6   11   15   18
   5   |   12   14   13   17
   6   |   15   13    5    4
   7   |   17    3   16   11
   8   |    4    1   20   19
   9   |    9    7   19   14
  10   |    3    8    9    5

Randomization 109

Random number seed for randomization = 10563

 rep  1  - - - - - - -
 column    1    2    3    4
 row   + - - - - - - -
   1   |   17   14    2   19
   2   |   10   17    6    5
   3   |   15   12   20    1
   4   |    1    9   16    6
   5   |    9    4   11    2
   6   |    7    8   10   15
   7   |   11    5   12   13
   8   |   13    7   14    3
   9   |   19   16   18    8
  10   |   18   20    3    4

Randomization 110

Random number seed for randomization = 16716

 rep  1  - - - - - - -
 column    1    2    3    4
 row   + - - - - - - -
   1   |   15    6    3    5
   2   |   19    5   17   10
   3   |    7   17   14   13
   4   |   18   15    9    8
   5   |   10   18    4   16
   6   |   12   20    6   14
   7   |    3    7   16   11
   8   |    1   11    8   12
   9   |   20    2   19    9
  10   |   13    4    1    2

Randomization 111

Random number seed for randomization = 1727

 rep  1  - - - - - - -
 column    1    2    3    4
 row   + - - - - - - -
   1   |    2   15    7    9
   2   |    9   13   11    3
   3   |    7   10   16   19
   4   |    3    5    1   16
   5   |    6   19   13   18
   6   |    4   11    8   12
   7   |    5   12    6   17
   8   |   10   20   17   14
   9   |   18    2   20    8
  10   |   14    1    4   15

Randomization 112

Random number seed for randomization = 9217

 rep  1  - - - - - - -
 column    1    2    3    4
 row   + - - - - - - -
   1   |    8    5   17    2
   2   |   13    1    7   20
   3   |   18   19   16    7
   4   |   16    2   14    4
   5   |    4   10    3   13
   6   |    6   12    8   19
   7   |    9   20   12   11
   8   |   11   18   10   17
   9   |    1   14   15    6
  10   |    5    3    9   15

Randomization 113

Random number seed for randomization = 19638

 rep  1  - - - - - - -
 column    1    2    3    4
 row   + - - - - - - -
   1   |    2    9   20   18
   2   |    1    5   17   10
   3   |    4    7    3   12
   4   |    8   19    9   17
   5   |   18    3    1   16
   6   |    5   13    6    4
   7   |   12   10   14   20
   8   |   11    2    7   15
   9   |   14   15   13    8
  10   |   19   16   11    6

Randomization 114

Random number seed for randomization = 9

 rep  1  - - - - - - -
 column    1    2    3    4
 row   + - - - - - - -
   1   |    3   16    1   17
   2   |   18   13    9   14
   3   |   20    2    5   19
   4   |   17    7   13   20
   5   |    6   10    2    1
   6   |   14   15    3    4
   7   |   10    4    7    8
   8   |   12   11   15    6
   9   |   16   19   12    9
  10   |    5   18    8   11

Randomization 115

Random number seed for randomization = 25411

 rep  1  - - - - - - -
 column    1    2    3    4
 row   + - - - - - - -
   1   |   19    9   15   17
   2   |   10    3   18    7
   3   |   15    5   16    3
   4   |    7    4    9   11
   5   |    6    1   11   20
   6   |   14   20   13   19
   7   |    1   17   10   12
   8   |    4    2   14   16
   9   |    8   18    2    6
  10   |    5   13   12    8

Randomization 116

Random number seed for randomization = 5271

 rep  1  - - - - - - -
 column    1    2    3    4
 row   + - - - - - - -
   1   |   12    2    8    5
   2   |    1   13    2   17
   3   |   10   18   17    9
   4   |    3   16   19    1
   5   |   13    7   14    4
   6   |   18   15    4   12
   7   |   20    6   15   11
   8   |    8   11    3    7
   9   |    6    5   10   19
  10   |   14    9   16   20

Randomization 117

Random number seed for randomization = 30055

 rep  1  - - - - - - -
 column    1    2    3    4
 row   + - - - - - - -
   1   |   18    3   20    6
   2   |   13   19    5    7
   3   |   10   15   19   18
   4   |    6   16    9    5
   5   |    8   17   14   16
   6   |    2   20    4    8
   7   |    7   11   17    1
   8   |   11   12   10    4
   9   |    9    2    1   15
  10   |   14   13    3   12

Randomization 118

Random number seed for randomization = 253

 rep  1  - - - - - - -
 column    1    2    3    4
 row   + - - - - - - -
   1   |    4   19   15    3
   2   |   20    2    1   19
   3   |    9   12   13   18
   4   |    1   16    6   12
   5   |   15    7   11   14
   6   |   13   14    5   17
   7   |    7    8    9   20
   8   |   16    5    3   10
   9   |   17    4    8    6
  10   |   10   18    2   11

Randomization 119

Random number seed for randomization = 25515

 rep  1  - - - - - - -
 column    1    2    3    4
 row   + - - - - - - -
   1   |    1   16    2    7
   2   |   12   14    4   17
   3   |    9   17   18   19
   4   |   10   13    5    4
   5   |   11    3   12    8
   6   |   13    8    9    2
   7   |   14   15    6   20
   8   |    7    6    3   10
   9   |   19    5    1   15
  10   |   16   18   20   11

Randomization 120

Random number seed for randomization = 12836

 rep  1  - - - - - - -
 column    1    2    3    4
 row   + - - - - - - -
   1   |    3    2   16   15
   2   |    1   19   18    2
   3   |   19    6   10   11
   4   |   15    9    4   17
   5   |   18   12   17   14
   6   |   20   14   13   10
   7   |   12   16   11    5
   8   |    5    4   20    8
   9   |    9   13    7    1
  10   |    6    8    3    7

Randomization 121

Random number seed for randomization = 11903

 rep  1  - - - - - - -
 column    1    2    3    4
 row   + - - - - - - -
   1   |   11   19    8    6
   2   |   19   17   20   12
   3   |   12   15    4    5
   4   |   14   18   16   17
   5   |    3    1   15   11
   6   |    5    2   18   13
   7   |   16    4    6    7
   8   |   20    9   13    1
   9   |    2    7    3   10
  10   |    9    8   10   14

Randomization 122

Random number seed for randomization = 10837

 rep  1  - - - - - - -
 column    1    2    3    4
 row   + - - - - - - -
   1   |   14    3   18    2
   2   |    6    9   10   15
   3   |    7   11   16    4
   4   |   13    4    8    6
   5   |   16   20   15    3
   6   |   20    8    1    5
   7   |    5   10   14   19
   8   |   12   19   13   17
   9   |   18   12   11    1
  10   |    9    2   17    7

Randomization 123

Random number seed for randomization = 31604

 rep  1  - - - - - - -
 column    1    2    3    4
 row   + - - - - - - -
   1   |   18   19    7    5
   2   |   12   16    9   11
   3   |   16    7   10   13
   4   |   10    2    4    3
   5   |    3   20   19    9
   6   |   15    6   13   17
   7   |   17    4   12    8
   8   |    1   11    6   18
   9   |   20    8    1   14
  10   |    5   15   14    2

Randomization 124

Random number seed for randomization = 20918

 rep  1  - - - - - - -
 column    1    2    3    4
 row   + - - - - - - -
   1   |   18   14    9   12
   2   |    7   13    6   17
   3   |   12    7    1   15
   4   |    5   20   15    4
   5   |    8   19    3   11
   6   |    6   10   11   14
   7   |   16    1   10    2
   8   |   19    4   18   16
   9   |    2    3    5   13
  10   |   20    9   17    8

Randomization 125

Random number seed for randomization = 30095

 rep  1  - - - - - - -
 column    1    2    3    4
 row   + - - - - - - -
   1   |   11   20    6   14
   2   |   17   13   16    8
   3   |    6   18    1    4
   4   |    2   12   15   11
   5   |    9   14    3   19
   6   |   10    7   20    5
   7   |    3    2    5   13
   8   |    7    4   17   15
   9   |    8    9   12    1
  10   |   19   16   18   10

Randomization 126

Random number seed for randomization = 30889

 rep  1  - - - - - - -
 column    1    2    3    4
 row   + - - - - - - -
   1   |   19   12   20    7
   2   |   11    8    4    1
   3   |   17    3    1   16
   4   |   18   16    6    2
   5   |   10    4   19    5
   6   |   15    7   18    8
   7   |    3   14   15   10
   8   |   13    5   17    9
   9   |   12    6    9   11
  10   |    2   13   14   20

Randomization 127

Random number seed for randomization = 18064

 rep  1  - - - - - - -
 column    1    2    3    4
 row   + - - - - - - -
   1   |    7    2    5   20
   2   |    6   18    4   16
   3   |    3   14   15    9
   4   |   17    1    8   13
   5   |   10   11   19   12
   6   |   16   17   11   15
   7   |    2    9    6   10
   8   |    8   19   20   18
   9   |   12    5    3    1
  10   |   14    4   13    7

Randomization 128

Random number seed for randomization = 21636

 rep  1  - - - - - - -
 column    1    2    3    4
 row   + - - - - - - -
   1   |    5   17   13   10
   2   |   19    6    5   16
   3   |   15    3    6    1
   4   |   11    7   18   14
   5   |   12   16   20    4
   6   |    8    2    9   19
   7   |   20   10    7   15
   8   |   14   12    1    2
   9   |   17    9    4   11
  10   |    3   18    8   13

Randomization 129

Random number seed for randomization = 1660

 rep  1  - - - - - - -
 column    1    2    3    4
 row   + - - - - - - -
   1   |   11    2    1   18
   2   |    8   10   17   14
   3   |    1   17    5    9
   4   |   15   18    8    6
   5   |    7    3   19   10
   6   |    3    4    6   20
   7   |   14   13    4    2
   8   |    9   15   16   19
   9   |   13   12    7    5
  10   |   20   16   11   12

Randomization 130

Random number seed for randomization = 30810

 rep  1  - - - - - - -
 column    1    2    3    4
 row   + - - - - - - -
   1   |    4   17   15    7
   2   |    9   16    3    2
   3   |    2   18   14   17
   4   |   11    9    7   12
   5   |   12    1   18    5
   6   |    6   10    1    3
   7   |   15   13   16   20
   8   |   14    6    8   13
   9   |   20   19   11   10
  10   |    5    4   19    8

Randomization 131

Random number seed for randomization = 975

 rep  1  - - - - - - -
 column    1    2    3    4
 row   + - - - - - - -
   1   |    2    4    8    9
   2   |    7    2   17    1
   3   |   15   14   20   17
   4   |   11   19   18    5
   5   |    3   15   13   18
   6   |   14    5    4    6
   7   |   19   12   16    8
   8   |    9   10   11   20
   9   |   16    1   10    3
  10   |    6   13    7   12

Randomization 132

Random number seed for randomization = 9973

 rep  1  - - - - - - -
 column    1    2    3    4
 row   + - - - - - - -
   1   |    5    9    2    7
   2   |   14   16    5   18
   3   |    9   19    4   10
   4   |    8    7   13   17
   5   |   15   12    1    3
   6   |   11    6   20    2
   7   |    6    3    8    4
   8   |   18   13   12   11
   9   |   17   14   19    1
  10   |   10   20   15   16

Randomization 133

Random number seed for randomization = 31776

 rep  1  - - - - - - -
 column    1    2    3    4
 row   + - - - - - - -
   1   |    7   12   10    2
   2   |   19    3    2   17
   3   |   16   19   15    6
   4   |   13    4    6   18
   5   |   11   18    3   20
   6   |    4    8    9    1
   7   |   17    5   13   14
   8   |   20    7    5    9
   9   |   15    1   11   12
  10   |   10   14    8   16

Randomization 134

Random number seed for randomization = 18305

 rep  1  - - - - - - -
 column    1    2    3    4
 row   + - - - - - - -
   1   |   18    6   15   16
   2   |    8    7   20   17
   3   |   13   19   17    5
   4   |    3   10    2   13
   5   |    9   12   18    7
   6   |    6    2    1    4
   7   |    1    5   12   11
   8   |   11    8   10   15
   9   |   19   14    4    9
  10   |   20   16   14    3

Randomization 135

Random number seed for randomization = 20260

 rep  1  - - - - - - -
 column    1    2    3    4
 row   + - - - - - - -
   1   |   18    1    8   12
   2   |    1    2   20    9
   3   |   11   13    7    2
   4   |    8   16    6    5
   5   |   10   14   13    4
   6   |    7   19   17   18
   7   |    6    3    4   19
   8   |   14   17    9   16
   9   |    3   15   12   11
  10   |   20    5   15   10

Randomization 136

Random number seed for randomization = 22565

 rep  1  - - - - - - -
 column    1    2    3    4
 row   + - - - - - - -
   1   |   17    4    6   16
   2   |    1   11   16   10
   3   |    5    3    8   14
   4   |    6   18    9    5
   5   |   19   17   14    2
   6   |    3    7   13   15
   7   |   12    8   20    4
   8   |   10    9   19    7
   9   |   13    2   11   12
  10   |   18    1   15   20

Randomization 137

Random number seed for randomization = 22600

 rep  1  - - - - - - -
 column    1    2    3    4
 row   + - - - - - - -
   1   |   20    3   19   11
   2   |   16   13   14    4
   3   |   13    1   12   17
   4   |   15    8    7   19
   5   |    6    5   20    1
   6   |    7   16   18    6
   7   |   10   15    5   14
   8   |   12   11    2   10
   9   |    3   18   17    9
  10   |    9    2    4    8

Randomization 138

Random number seed for randomization = 28927

 rep  1  - - - - - - -
 column    1    2    3    4
 row   + - - - - - - -
   1   |    7    8    9   18
   2   |   20   14    1   11
   3   |    3   19   10    9
   4   |   13   17    3   12
   5   |   15   10    2    6
   6   |   16    6    8   20
   7   |    2    7   11   17
   8   |   19    4   16    5
   9   |   18    1   13    4
  10   |   14   12    5   15

Randomization 139

Random number seed for randomization = 1387

 rep  1  - - - - - - -
 column    1    2    3    4
 row   + - - - - - - -
   1   |    5    6    9   18
   2   |    2   13   19   16
   3   |   20   17    8   10
   4   |    3    7   15   12
   5   |   14   11    1    4
   6   |   16    4    5   15
   7   |    1    3   13   17
   8   |    8   18    7    2
   9   |   12   20   11    9
  10   |    6   19   10   14

Randomization 140

Random number seed for randomization = 27337

 rep  1  - - - - - - -
 column    1    2    3    4
 row   + - - - - - - -
   1   |   20    4   15   18
   2   |   12   17   10    7
   3   |    2    7   20    1
   4   |    6    9   11   19
   5   |    9   10    5   14
   6   |   16    1    8    5
   7   |   17    3    6   15
   8   |   14   13    2    3
   9   |   18   16   13   11
  10   |    8   19    4   12

Randomization 141

Random number seed for randomization = 4206

 rep  1  - - - - - - -
 column    1    2    3    4
 row   + - - - - - - -
   1   |   12    9   13    7
   2   |    5    3    6   18
   3   |   19    7    1   17
   4   |   10   18    9    4
   5   |    1    2   11   15
   6   |   16   17   10   14
   7   |    6   12    8    2
   8   |   15   16    3   13
   9   |    4   20   19    8
  10   |   20   11   14    5

Randomization 142

Random number seed for randomization = 29470

 rep  1  - - - - - - -
 column    1    2    3    4
 row   + - - - - - - -
   1   |   12    1   13   15
   2   |   18    3    6    9
   3   |   17   19    9   12
   4   |    6    8   10    2
   5   |    7   13    5    3
   6   |    4   16    1   11
   7   |    5    4   20    8
   8   |    2   14   17   16
   9   |   15   18   14   20
  10   |   19   10   11    7

Randomization 143

Random number seed for randomization = 6855

 rep  1  - - - - - - -
 column    1    2    3    4
 row   + - - - - - - -
   1   |   10    8    2   15
   2   |    7   12    4    5
   3   |    4   10    6   17
   4   |   15   11   12   19
   5   |   18   14   19   13
   6   |    3   13    8   16
   7   |   20    9   14    7
   8   |   11   17    3   20
   9   |   16    1    9    6
  10   |    1    5   18    2

Randomization 144

Random number seed for randomization = 24279

 rep  1  - - - - - - -
 column    1    2    3    4
 row   + - - - - - - -
   1   |   16   17    4    6
   2   |    8    7   10   20
   3   |   11   13   15    9
   4   |    2   12   14   18
   5   |   14    8    6   13
   6   |    3   19    5    1
   7   |   20    4   11   19
   8   |   17    9    1    2
   9   |    5   18    7   16
  10   |   15    3   12   10

Randomization 145

Random number seed for randomization = 26280

 rep  1  - - - - - - -
 column    1    2    3    4
 row   + - - - - - - -
   1   |    6   16    7   18
   2   |   14    5   11    4
   3   |   18   15    9    5
   4   |   15    2   17    8
   5   |   17   20   10   16
   6   |   20    9   19    3
   7   |    3    1   14    2
   8   |   13   12    1   10
   9   |   11    7    8   13
  10   |   12    4    6   19

Randomization 146

Random number seed for randomization = 29409

 rep  1  - - - - - - -
 column    1    2    3    4
 row   + - - - - - - -
   1   |   20   18   19   17
   2   |    4    3    7   11
   3   |    5   15    4    8
   4   |   18    6   10    5
   5   |   13    2   15   19
   6   |   14    8   20   16
   7   |    3    1   16   13
   8   |    9   14    6    7
   9   |   10   11   12    2
  10   |   12   17    1    9

Randomization 147

Random number seed for randomization = 31405

 rep  1  - - - - - - -
 column    1    2    3    4
 row   + - - - - - - -
   1   |   14    4   19    5
   2   |   15   12    7   19
   3   |    9   10    1   17
   4   |   20    9    8   13
   5   |   16   11   10   15
   6   |   17    7    3    2
   7   |    5   20   16   18
   8   |    3   14   13   11
   9   |    6    2    4    8
  10   |   12   18    6    1

Randomization 148

Random number seed for randomization = 10225

 rep  1  - - - - - - -
 column    1    2    3    4
 row   + - - - - - - -
   1   |    7   13   14    2
   2   |    8   11    5   18
   3   |   11    6    4    9
   4   |   12   17    2    3
   5   |    3   10    8   20
   6   |   14   20    6   15
   7   |   16    9   19   13
   8   |   19   18   17    1
   9   |    1    7   10    4
  10   |   15   12   16    5

Randomization 149

Random number seed for randomization = 24899

 rep  1  - - - - - - -
 column    1    2    3    4
 row   + - - - - - - -
   1   |    9   17   16    1
   2   |    5   15    4   17
   3   |   13    7   18   20
   4   |   19   16   10    3
   5   |    3    2    7    4
   6   |    2    6    9   14
   7   |   15   12   14   13
   8   |    8   20    5   10
   9   |   18   11   19    6
  10   |    1    8   12   11

Randomization 150

Random number seed for randomization = 26005

 rep  1  - - - - - - -
 column    1    2    3    4
 row   + - - - - - - -
   1   |   17   14   11    8
   2   |   14   15    6   18
   3   |   13   19    5   15
   4   |    7   20   12   17
   5   |    3   12   18   10
   6   |   10    9   19    1
   7   |    6    4    9   20
   8   |    5    3    8    2
   9   |    1    2    7   16
  10   |    4   11   16   13

Randomization 151

Random number seed for randomization = 3106

 rep  1  - - - - - - -
 column    1    2    3    4
 row   + - - - - - - -
   1   |    2   15   17   16
   2   |   13   14   19   15
   3   |    8   17   12   20
   4   |   16    1    3    9
   5   |    6    8    1   11
   6   |   20   18    7   19
   7   |    4    7    6    5
   8   |   14    3   10    4
   9   |    9    5   13   12
  10   |   18   11    2   10

Randomization 152

Random number seed for randomization = 22559

 rep  1  - - - - - - -
 column    1    2    3    4
 row   + - - - - - - -
   1   |   18   13   19   20
   2   |   16    9    2    5
   3   |    2   11   10   18
   4   |   14    6   20    9
   5   |   17    3   14   15
   6   |    8   19    5   17
   7   |    7   16    3    4
   8   |   12    8    4   11
   9   |    1   10    6    7
  10   |   13   15   12    1

Randomization 153

Random number seed for randomization = 19643

 rep  1  - - - - - - -
 column    1    2    3    4
 row   + - - - - - - -
   1   |   18   17    7    3
   2   |    1   20   10   12
   3   |   14   13    5    2
   4   |    7   11   19   20
   5   |    4    6   11   16
   6   |    9   15    8   19
   7   |   15    2    1    4
   8   |   16    8   14   17
   9   |   13   10    3    9
  10   |   12   18    6    5

Randomization 154

Random number seed for randomization = 24318

 rep  1  - - - - - - -
 column    1    2    3    4
 row   + - - - - - - -
   1   |   10    9   19   11
   2   |   16   12    4    1
   3   |    2   14    6   17
   4   |   17   19   16   15
   5   |   13    7    3   18
   6   |    3    2   11   12
   7   |    7   20    1    6
   8   |   20   15    5    8
   9   |    5   18   14   10
  10   |    9    4    8   13

Randomization 155

Random number seed for randomization = 12732

 rep  1  - - - - - - -
 column    1    2    3    4
 row   + - - - - - - -
   1   |    4    7   20   17
   2   |    8    5    9    7
   3   |   12   15   18   13
   4   |   17   12   16    6
   5   |    1   10   19    9
   6   |   10   20   13    2
   7   |    5   14    6   11
   8   |   18    3   11    1
   9   |   14   19    4   15
  10   |    2   16    8    3

Randomization 156

Random number seed for randomization = 4339

 rep  1  - - - - - - -
 column    1    2    3    4
 row   + - - - - - - -
   1   |   10   15   14   20
   2   |    2   13    4    6
   3   |   14    2   16    8
   4   |    6    5   12   17
   5   |    1    9    7   10
   6   |    5    1    3   16
   7   |   11   18   15    4
   8   |   12    8    9   11
   9   |   18   17   19    7
  10   |   19   20   13    3

Randomization 157

Random number seed for randomization = 7636

 rep  1  - - - - - - -
 column    1    2    3    4
 row   + - - - - - - -
   1   |    3    9   18   19
   2   |    8   20   11    2
   3   |   14    3    4    6
   4   |    1    5    6   16
   5   |   13   17   15   14
   6   |    5   15   19    8
   7   |    7   11    1    9
   8   |   18   10    2   17
   9   |   12   16   13   20
  10   |   10    4   12    7

Randomization 158

Random number seed for randomization = 26893

 rep  1  - - - - - - -
 column    1    2    3    4
 row   + - - - - - - -
   1   |   20   17    7    3
   2   |    5   13   15   19
   3   |   18    9    2   11
   4   |   12    4   16    8
   5   |   14    5    4    2
   6   |   10    8   18   17
   7   |    6    1   10   14
   8   |   16    6    3   13
   9   |   15   11    1   20
  10   |    9    7   19   12

Randomization 159

Random number seed for randomization = 14762

 rep  1  - - - - - - -
 column    1    2    3    4
 row   + - - - - - - -
   1   |   13    2    1    9
   2   |    8   14   16   20
   3   |    9    3   12   17
   4   |    4   13   19    7
   5   |   15   10    5    1
   6   |    6   11    2   18
   7   |   20   12    4   10
   8   |    5   17    8   11
   9   |   18   15   14   19
  10   |    3    7    6   16

Randomization 160

Random number seed for randomization = 10838

 rep  1  - - - - - - -
 column    1    2    3    4
 row   + - - - - - - -
   1   |    4    6   13    9
   2   |    7   18    1    2
   3   |   20    3    8   17
   4   |   10   15   11   14
   5   |   18    9   12    8
   6   |   19    1   10    4
   7   |   17   14    6    5
   8   |   13   20    2   15
   9   |   12   19    5   16
  10   |   11   16    3    7

Randomization 161

Random number seed for randomization = 10252

 rep  1  - - - - - - -
 column    1    2    3    4
 row   + - - - - - - -
   1   |    5   20   12    3
   2   |   16    9   19    2
   3   |   11   15    8    4
   4   |    3   16   15    6
   5   |   13   18    6   10
   6   |   17    4   13    5
   7   |   19   10   20   14
   8   |    8   12    7    9
   9   |   14   17    1    7
  10   |   18    1    2   11

Randomization 162

Random number seed for randomization = 5438

 rep  1  - - - - - - -
 column    1    2    3    4
 row   + - - - - - - -
   1   |   10   14   17    3
   2   |    8    6   13   11
   3   |   16   19    5   18
   4   |    6   20    1   19
   5   |    9    7   18   10
   6   |    5    3   11   15
   7   |    1    4    7    2
   8   |    2   16   14   13
   9   |   15    9   20   12
  10   |   17    8   12    4

Randomization 163

Random number seed for randomization = 3132

 rep  1  - - - - - - -
 column    1    2    3    4
 row   + - - - - - - -
   1   |   20   16   13    7
   2   |   19   17   12   14
   3   |   11   10    6    3
   4   |    3   12    4   16
   5   |   13    8    5   19
   6   |    4   18    1    8
   7   |   15   20   14   11
   8   |   17    9   10    1
   9   |    2    5   15    9
  10   |   18    6    7    2

Randomization 164

Random number seed for randomization = 24450

 rep  1  - - - - - - -
 column    1    2    3    4
 row   + - - - - - - -
   1   |    7   16   18   11
   2   |   18   19   15    1
   3   |   14   12    5    4
   4   |   17   13   20   19
   5   |    4    7    9   20
   6   |    8   15    3    2
   7   |   10    8   11   12
   8   |    1    9    6   10
   9   |   13    6   14    3
  10   |    2    5   17   16

Randomization 165

Random number seed for randomization = 12251

 rep  1  - - - - - - -
 column    1    2    3    4
 row   + - - - - - - -
   1   |    5    4    7   20
   2   |   13   16    2   14
   3   |   12   19   10    1
   4   |    8    5   16    6
   5   |   19   14   11    9
   6   |    7   18   17   12
   7   |    9   17   15    8
   8   |    2   15    1    4
   9   |    3   10   20   13
  10   |   11    3    6   18

Randomization 166

Random number seed for randomization = 18505

 rep  1  - - - - - - -
 column    1    2    3    4
 row   + - - - - - - -
   1   |   15   17   10   11
   2   |    9    7   12   14
   3   |    1   10    5    9
   4   |    3    6    7   13
   5   |   11    4   20   16
   6   |   19   16    3    5
   7   |   20    1    2    6
   8   |    8   12   15    2
   9   |   13    8    4   18
  10   |   14   19   18   17

Randomization 167

Random number seed for randomization = 9601

 rep  1  - - - - - - -
 column    1    2    3    4
 row   + - - - - - - -
   1   |   10    2   12    4
   2   |   19   10    3   14
   3   |   17   13   18   12
   4   |    1   11    8   16
   5   |    9   17   16    6
   6   |    4    7    9    5
   7   |   11    5   15    3
   8   |   20    8   19   13
   9   |   18   14    7    1
  10   |    6   15    2   20

Randomization 168

Random number seed for randomization = 12280

 rep  1  - - - - - - -
 column    1    2    3    4
 row   + - - - - - - -
   1   |    2   12   19    1
   2   |   14   18   20   11
   3   |   15    8   13   17
   4   |    9    3    6   16
   5   |   20    1    5    8
   6   |    7   11    9   13
   7   |   12    6    4   14
   8   |   16   15   18   19
   9   |    5    7   10    4
  10   |   17   10    2    3

Randomization 169

Random number seed for randomization = 21874

 rep  1  - - - - - - -
 column    1    2    3    4
 row   + - - - - - - -
   1   |   19    2    4   11
   2   |   12   13   17    2
   3   |    1    3   13    8
   4   |    6   20   11    3
   5   |    5   18    1   14
   6   |   17    5    7   16
   7   |    8   19   15    7
   8   |   16    4   10    9
   9   |   20   10   14   12
  10   |    9   15    6   18

Randomization 170

Random number seed for randomization = 31574

 rep  1  - - - - - - -
 column    1    2    3    4
 row   + - - - - - - -
   1   |   17    9    8   13
   2   |    2    8   15   11
   3   |   13   18    7   10
   4   |    6    2   10   14
   5   |   18    3    5   15
   6   |    5    1   16    9
   7   |   20   12    6    3
   8   |   19    7    1   20
   9   |    4   14   17   19
  10   |   11    4   12   16

Randomization 171

Random number seed for randomization = 6133

 rep  1  - - - - - - -
 column    1    2    3    4
 row   + - - - - - - -
   1   |   10    7   17    8
   2   |   11   13    9   15
   3   |    3   18   16   19
   4   |    1    3   10    5
   5   |    6   14   20    1
   6   |    9    6   19    7
   7   |    4    5   12    2
   8   |    8    4   13   20
   9   |   12   15   14   16
  10   |   18   17    2   11

Randomization 172

Random number seed for randomization = 7053

 rep  1  - - - - - - -
 column    1    2    3    4
 row   + - - - - - - -
   1   |   10    9    5   18
   2   |   19    8   17    7
   3   |   12    1    7   13
   4   |   17    6   11   20
   5   |   20   16   13    9
   6   |    5   12   15    4
   7   |    4   19   16   14
   8   |    2   15    3    8
   9   |    3   10   14    6
  10   |    1   11   18    2

Randomization 173

Random number seed for randomization = 23557

 rep  1  - - - - - - -
 column    1    2    3    4
 row   + - - - - - - -
   1   |    8   17   16   11
   2   |    9    1    4   19
   3   |   17   10   20   12
   4   |    7   13   10    2
   5   |   18   15   19   13
   6   |    2    4   11    5
   7   |   12   14   18    6
   8   |    3    8   14    9
   9   |    1    6    7   16
  10   |   15    5    3   20

Randomization 174

Random number seed for randomization = 9053

 rep  1  - - - - - - -
 column    1    2    3    4
 row   + - - - - - - -
   1   |    2   19    9   14
   2   |    6   10    4    9
   3   |   10    5   17   11
   4   |   16    3   12   17
   5   |    8   16   13   18
   6   |    7    4   20    3
   7   |   11   13    2   15
   8   |   20   14    5    8
   9   |   12   15    1    6
  10   |   19    7   18    1

Randomization 175

Random number seed for randomization = 15271

 rep  1  - - - - - - -
 column    1    2    3    4
 row   + - - - - - - -
   1   |   19    8   15    9
   2   |    8   20   16   14
   3   |    4    6    7   16
   4   |   11   17    3   18
   5   |   17   13   10   15
   6   |    7   19   12   11
   7   |    5    4   18    2
   8   |   10    2   20    1
   9   |   14   12    5   13
  10   |    1    3    9    6

Randomization 176

Random number seed for randomization = 21394

 rep  1  - - - - - - -
 column    1    2    3    4
 row   + - - - - - - -
   1   |   10   12   11    7
   2   |   17   13    1   16
   3   |    9   20   19   14
   4   |    7   17    3   19
   5   |   15   11    9    1
   6   |   20    8   10   18
   7   |    4    3    6    8
   8   |    6    2   16   12
   9   |   13   14    5    4
  10   |    2    5   18   15

Randomization 177

Random number seed for randomization = 24388

 rep  1  - - - - - - -
 column    1    2    3    4
 row   + - - - - - - -
   1   |   12    6   10   17
   2   |   20   10    8   11
   3   |   15   13    3    8
   4   |    2   15   14    6
   5   |    4    9    7   14
   6   |    9   12   16   19
   7   |   18   20   19    1
   8   |    3    1    5    4
   9   |   17    7   18   13
  10   |   11    5    2   16

Randomization 178

Random number seed for randomization = 25386

 rep  1  - - - - - - -
 column    1    2    3    4
 row   + - - - - - - -
   1   |   15    6    2    5
   2   |   14   16    1    2
   3   |   12    5    4    8
   4   |    6    7   10   11
   5   |    9   19   15   17
   6   |   16    4    3    9
   7   |    1   11   12   20
   8   |   18   20   13    3
   9   |    8   18   19   10
  10   |   13   17    7   14

Randomization 179

Random number seed for randomization = 14796

 rep  1  - - - - - - -
 column    1    2    3    4
 row   + - - - - - - -
   1   |   19    4   15    3
   2   |    9    8   17    4
   3   |   12    1   14   10
   4   |   11   16   12   13
   5   |   15   10    7   20
   6   |    5   14    2   19
   7   |    1   18    3    6
   8   |   20   11   18   17
   9   |    6    2    9   16
  10   |    8    7   13    5

Randomization 180

Random number seed for randomization = 5749

 rep  1  - - - - - - -
 column    1    2    3    4
 row   + - - - - - - -
   1   |    6   14    7   16
   2   |   17   11   19    2
   3   |    7   12    5    9
   4   |    1    5   18   15
   5   |   13    2    3    1
   6   |   11   18   20    6
   7   |   12    3   10    4
   8   |    8    9   13   20
   9   |   15   16   17   10
  10   |    4    8   14   19

Randomization 181

Random number seed for randomization = 14411

 rep  1  - - - - - - -
 column    1    2    3    4
 row   + - - - - - - -
   1   |   12    3   17   20
   2   |    5   18   20    4
   3   |    7    1   19   13
   4   |   16    8   15   19
   5   |   15    2    5   10
   6   |   11   16   18    9
   7   |   17   10    1   11
   8   |   13   12    6    2
   9   |    4    6   14    8
  10   |   14    7    9    3

Randomization 182

Random number seed for randomization = 1692

 rep  1  - - - - - - -
 column    1    2    3    4
 row   + - - - - - - -
   1   |    7    1   18   15
   2   |   14    5   17   16
   3   |    1   17    6   19
   4   |    9    2   14   18
   5   |   15    3   10   11
   6   |   16   12    7   20
   7   |   19   10    8    2
   8   |    8   13    4    5
   9   |   13   20    3    6
  10   |   11    9   12    4

Randomization 183

Random number seed for randomization = 2890

 rep  1  - - - - - - -
 column    1    2    3    4
 row   + - - - - - - -
   1   |    6   11   18   17
   2   |    8    4    3    1
   3   |   14    9   16   18
   4   |    9   13    5   20
   5   |   19   12    1   13
   6   |    4    7    6   10
   7   |   10   15   12   14
   8   |    5   17   15    8
   9   |    2   16   19    7
  10   |   11    3   20    2

Randomization 184

Random number seed for randomization = 14410

 rep  1  - - - - - - -
 column    1    2    3    4
 row   + - - - - - - -
   1   |    3    6   14    1
   2   |   11    5    2   17
   3   |    8   14   15   10
   4   |   18    4   19   11
   5   |   16    9    1    4
   6   |   15   17   12    7
   7   |    5   10   16   20
   8   |   12   19   20    3
   9   |    6    7   18   13
  10   |    9    2   13    8

Randomization 185

Random number seed for randomization = 23044

 rep  1  - - - - - - -
 column    1    2    3    4
 row   + - - - - - - -
   1   |   19    5   16   10
   2   |   17   14    1    3
   3   |   15    9   11   18
   4   |    1   10   13    8
   5   |    5    2    3   15
   6   |   12   13    4    7
   7   |    7   17    9   16
   8   |    8    6    2   20
   9   |   11   20   12   14
  10   |    6   18   19    4

Randomization 186

Random number seed for randomization = 18371

 rep  1  - - - - - - -
 column    1    2    3    4
 row   + - - - - - - -
   1   |    4    7    8    1
   2   |    8   14   15   19
   3   |   20    9   10    4
   4   |    5    1   12    6
   5   |    2    5    9   15
   6   |   14    3    6   13
   7   |   13   16    7   18
   8   |   10   19   11   16
   9   |   12   20   18   17
  10   |   11   17    3    2

Randomization 187

Random number seed for randomization = 20020

 rep  1  - - - - - - -
 column    1    2    3    4
 row   + - - - - - - -
   1   |    7   19    6    3
   2   |   12    4   16   15
   3   |    5   14    2   13
   4   |   13   16    8   19
   5   |    9   18   17   10
   6   |   15    1    9    2
   7   |    8   11   20    1
   8   |    6    5    4   18
   9   |   10    7   14   20
  10   |   11   17    3   12

Randomization 188

Random number seed for randomization = 2588

 rep  1  - - - - - - -
 column    1    2    3    4
 row   + - - - - - - -
   1   |   12   13    6   20
   2   |   17    6   16   15
   3   |   10    4   14    7
   4   |   11   19    1    4
   5   |   18   10   13    3
   6   |   14    9    5   12
   7   |   16    2   19   18
   8   |    1   17    3    9
   9   |   20    8    7    2
  10   |    8    5   15   11

Randomization 189

Random number seed for randomization = 7567

 rep  1  - - - - - - -
 column    1    2    3    4
 row   + - - - - - - -
   1   |   17    3   13    2
   2   |    1   19   11   15
   3   |   16   13   12    7
   4   |    5   20    9   17
   5   |   10   15    5    4
   6   |   11   16   14   20
   7   |   12    6   19   18
   8   |    2    8    4    6
   9   |   18   10    3   14
  10   |    8    9    7    1

Randomization 190

Random number seed for randomization = 25655

 rep  1  - - - - - - -
 column    1    2    3    4
 row   + - - - - - - -
   1   |   18   11   12    2
   2   |   10   16   20    9
   3   |   15    1   17   16
   4   |   13    8   10   11
   5   |    1    7   19    8
   6   |   12   14    7    4
   7   |    6    5   15   14
   8   |    3   20    2    6
   9   |    9   18    5   19
  10   |    4    3   13   17

Randomization 191

Random number seed for randomization = 5375

 rep  1  - - - - - - -
 column    1    2    3    4
 row   + - - - - - - -
   1   |    9    7   12    8
   2   |   16   11    9    3
   3   |    2    5   17    7
   4   |   19    4    6   15
   5   |   13   12   20    1
   6   |    1    3    4   17
   7   |    5   14   16   19
   8   |   10   15    2   20
   9   |    6   13   18   11
  10   |    8   10   14   18

Randomization 192

Random number seed for randomization = 4852

 rep  1  - - - - - - -
 column    1    2    3    4
 row   + - - - - - - -
   1   |   16    3    7    8
   2   |    6   17   16    2
   3   |   13   15   19   17
   4   |    4    1    6   11
   5   |   14   20   10    5
   6   |   18    5    3   13
   7   |   15   11   14    7
   8   |    9    2   18   12
   9   |   20   19   12    4
  10   |    8    9    1   10

Randomization 193

Random number seed for randomization = 31087

 rep  1  - - - - - - -
 column    1    2    3    4
 row   + - - - - - - -
   1   |    1    4    2   12
   2   |    9   16   10   19
   3   |    7    9   15    5
   4   |    4    3    6   15
   5   |   17    2    7   11
   6   |   14   11   18   10
   7   |   19   20    8    3
   8   |    5   18   20    1
   9   |    8   14   12   13
  10   |    6   13   16   17

Randomization 194

Random number seed for randomization = 17342

 rep  1  - - - - - - -
 column    1    2    3    4
 row   + - - - - - - -
   1   |   19   17    5   16
   2   |   14    9    2   10
   3   |   11    6   12   13
   4   |    5    7    6    2
   5   |   20   19   15   12
   6   |    9    4   16   18
   7   |    1    3    4   20
   8   |   18   15    8    7
   9   |   13   14    1   17
  10   |    8   11   10    3

Randomization 195

Random number seed for randomization = 4409

 rep  1  - - - - - - -
 column    1    2    3    4
 row   + - - - - - - -
   1   |   17   19   12   16
   2   |   12   14    9   20
   3   |    4   10   19   15
   4   |   13    1    3   17
   5   |   14    4    7    3
   6   |   11   20    1   18
   7   |    5   13    8   10
   8   |    2   16   11    8
   9   |   15    2    6    9
  10   |   18    6    5    7

Randomization 196

Random number seed for randomization = 20290

 rep  1  - - - - - - -
 column    1    2    3    4
 row   + - - - - - - -
   1   |    5    2    4   17
   2   |   13   14   20   12
   3   |   16   12    9   19
   4   |    8   18   19    7
   5   |    9   10    6    1
   6   |   11   16   15    3
   7   |    7   15    5   10
   8   |    2    6    3   13
   9   |    1    8   14    4
  10   |   20   17   11   18

Randomization 197

Random number seed for randomization = 4582

 rep  1  - - - - - - -
 column    1    2    3    4
 row   + - - - - - - -
   1   |    2   11    7   13
   2   |    4    6    3   19
   3   |    5    9   20   18
   4   |   11    4   18    8
   5   |   20   15   13    6
   6   |    1    3   12    5
   7   |   14   10    9    2
   8   |   15   17   14   12
   9   |   16    1    8   10
  10   |   19    7   16   17

Randomization 198

Random number seed for randomization = 29092

 rep  1  - - - - - - -
 column    1    2    3    4
 row   + - - - - - - -
   1   |    7   20   12    3
   2   |   16    9   14   20
   3   |   14   17    6    8
   4   |   17    5    3   15
   5   |   15   13    9   19
   6   |   18    7   11    6
   7   |    1    8    2   13
   8   |   12    4   19   10
   9   |    4   11    1   16
  10   |    2   10    5   18

Randomization 199

Random number seed for randomization = 17170

 rep  1  - - - - - - -
 column    1    2    3    4
 row   + - - - - - - -
   1   |   12    7    4   11
   2   |    8    1   11   19
   3   |    3   12    5    2
   4   |    6    8   16   17
   5   |   10    2    1   15
   6   |    4    6   18   14
   7   |   14   13   20    5
   8   |   13    9   10   16
   9   |   19   18    3    9
  10   |   15   20   17    7

Randomization 200

Random number seed for randomization = 7022

 rep  1  - - - - - - -
 column    1    2    3    4
 row   + - - - - - - -
   1   |    3    4   11   15
   2   |   12   13   15   19
   3   |   19    6    7   10
   4   |    7   18   17   11
   5   |    2   20   13    1
   6   |    9   17    5   14
   7   |    4   10    2    5
   8   |    8   12   16   18
   9   |   14    3    8   20
  10   |    1    9    6   16
;run;
;
%rc_nonresolv(g20_rc10_non);
%h1(13,col,row);
;/*Block-Designs*/
;*Block size 2, 20 treatments: Efficiency factor 0.142857;
data g20_b2;
Input plot x$ b1-b10;
cards;
 rep  1 - -- -- -- -- -- -- -- -- -- -- -- -- -- -- -- - -
 plot      1    2    3    4    5    6    7    8    9   10
 block +- -- -- -- -- -- -- -- -- -- -- -- -- -- -- -- - -
   1   |    3    5   16    8    2   12    9   14    6    4
   2   |   11   17   19   13   10   20   15    7    1   18

 rep  2 - -- -- -- -- -- -- -- -- -- -- -- -- -- -- -- - -
 plot      1    2    3    4    5    6    7    8    9   10
 block +- -- -- -- -- -- -- -- -- -- -- -- -- -- -- -- - -
   1   |   17    9   16    1   18   13    6    8   19    3
   2   |   14    4   15   10    7   12   20    5   11    2

Randomization 2

Random number seed for randomization = 17235

Blocks of the design printed in rows

 rep  1 - -- -- -- -- -- -- -- -- -- -- -- -- -- -- -- - -
 plot      1    2    3    4    5    6    7    8    9   10
 block +- -- -- -- -- -- -- -- -- -- -- -- -- -- -- -- - -
   1   |    8   12   15    6   17    1    3    4   20   18
   2   |   10    2   14    9   11   19   13    7    5   16

 rep  2 - -- -- -- -- -- -- -- -- -- -- -- -- -- -- -- - -
 plot      1    2    3    4    5    6    7    8    9   10
 block +- -- -- -- -- -- -- -- -- -- -- -- -- -- -- -- - -
   1   |   10   11    9   19   13    1   15    6    8    3
   2   |   17   16   18   20    7   12   14    5    2    4

Randomization 3

Random number seed for randomization = 9580

Blocks of the design printed in rows

 rep  1 - -- -- -- -- -- -- -- -- -- -- -- -- -- -- -- - -
 plot      1    2    3    4    5    6    7    8    9   10
 block +- -- -- -- -- -- -- -- -- -- -- -- -- -- -- -- - -
   1   |    6   11   12    7   14    5    9   20    3   18
   2   |    4    2   15   17    1   19   13   10    8   16

 rep  2 - -- -- -- -- -- -- -- -- -- -- -- -- -- -- -- - -
 plot      1    2    3    4    5    6    7    8    9   10
 block +- -- -- -- -- -- -- -- -- -- -- -- -- -- -- -- - -
   1   |   18    2   17   15    5    7    6   16   10   12
   2   |   13    3   11    1   14    4   19    8    9   20

Randomization 4

Random number seed for randomization = 23872

Blocks of the design printed in rows

 rep  1 - -- -- -- -- -- -- -- -- -- -- -- -- -- -- -- - -
 plot      1    2    3    4    5    6    7    8    9   10
 block +- -- -- -- -- -- -- -- -- -- -- -- -- -- -- -- - -
   1   |   13    9   10    5   20   12   14    6    8   19
   2   |   18   11   16    4    2    7    1    3   15   17

 rep  2 - -- -- -- -- -- -- -- -- -- -- -- -- -- -- -- - -
 plot      1    2    3    4    5    6    7    8    9   10
 block +- -- -- -- -- -- -- -- -- -- -- -- -- -- -- -- - -
   1   |   11   20    2   17    6    1   10    5   15    8
   2   |    7    9   18    3   13   16   12   14   19    4

Randomization 5

Random number seed for randomization = 708

Blocks of the design printed in rows

 rep  1 - -- -- -- -- -- -- -- -- -- -- -- -- -- -- -- - -
 plot      1    2    3    4    5    6    7    8    9   10
 block +- -- -- -- -- -- -- -- -- -- -- -- -- -- -- -- - -
   1   |   16    9    5    4    8    3    1    6   13   15
   2   |   14   19   20    7    2   18   11   12   10   17

 rep  2 - -- -- -- -- -- -- -- -- -- -- -- -- -- -- -- - -
 plot      1    2    3    4    5    6    7    8    9   10
 block +- -- -- -- -- -- -- -- -- -- -- -- -- -- -- -- - -
   1   |    4    7    9   18    3    5   17   13    2   11
   2   |   12   15   10    8    1   19   16   20    6   14

Randomization 6

Random number seed for randomization = 12389

Blocks of the design printed in rows

 rep  1 - -- -- -- -- -- -- -- -- -- -- -- -- -- -- -- - -
 plot      1    2    3    4    5    6    7    8    9   10
 block +- -- -- -- -- -- -- -- -- -- -- -- -- -- -- -- - -
   1   |   10   14    1   13    3    7    4    8    2    6
   2   |   15   12   16   20   17   18   11    9    5   19

 rep  2 - -- -- -- -- -- -- -- -- -- -- -- -- -- -- -- - -
 plot      1    2    3    4    5    6    7    8    9   10
 block +- -- -- -- -- -- -- -- -- -- -- -- -- -- -- -- - -
   1   |    2   19    5    7   12   15    6   13   17   10
   2   |    4   20    9    3    8   18    1   11   16   14

Randomization 7

Random number seed for randomization = 4283

Blocks of the design printed in rows

 rep  1 - -- -- -- -- -- -- -- -- -- -- -- -- -- -- -- - -
 plot      1    2    3    4    5    6    7    8    9   10
 block +- -- -- -- -- -- -- -- -- -- -- -- -- -- -- -- - -
   1   |   12    3   20   16   19    2   15    6    7   18
   2   |   13   11    9    5    4   10    8   14   17    1

 rep  2 - -- -- -- -- -- -- -- -- -- -- -- -- -- -- -- - -
 plot      1    2    3    4    5    6    7    8    9   10
 block +- -- -- -- -- -- -- -- -- -- -- -- -- -- -- -- - -
   1   |   13    8    5    2    1   19   12   11    7   18
   2   |   14    6   17    4    3   10   15    9   20   16

Randomization 8

Random number seed for randomization = 28894

Blocks of the design printed in rows

 rep  1 - -- -- -- -- -- -- -- -- -- -- -- -- -- -- -- - -
 plot      1    2    3    4    5    6    7    8    9   10
 block +- -- -- -- -- -- -- -- -- -- -- -- -- -- -- -- - -
   1   |    6    8   15   19    4   12   14    2   13    7
   2   |    9   16   11    5   10   18   17    3    1   20

 rep  2 - -- -- -- -- -- -- -- -- -- -- -- -- -- -- -- - -
 plot      1    2    3    4    5    6    7    8    9   10
 block +- -- -- -- -- -- -- -- -- -- -- -- -- -- -- -- - -
   1   |   18   10   15    3    8    5   13   14    2   11
   2   |   17    1   20   12    7    6    4   19    9   16

Randomization 9

Random number seed for randomization = 1978

Blocks of the design printed in rows

 rep  1 - -- -- -- -- -- -- -- -- -- -- -- -- -- -- -- - -
 plot      1    2    3    4    5    6    7    8    9   10
 block +- -- -- -- -- -- -- -- -- -- -- -- -- -- -- -- - -
   1   |   15    9   12   19   20   10   18    3    6   14
   2   |    5   11   13    4    1    2    7    8   17   16

 rep  2 - -- -- -- -- -- -- -- -- -- -- -- -- -- -- -- - -
 plot      1    2    3    4    5    6    7    8    9   10
 block +- -- -- -- -- -- -- -- -- -- -- -- -- -- -- -- - -
   1   |    7   15   16   11    6   14    9    4   10    1
   2   |   13   19   12    8    5   18   20   17    3    2

Randomization 10

Random number seed for randomization = 30993

Blocks of the design printed in rows

 rep  1 - -- -- -- -- -- -- -- -- -- -- -- -- -- -- -- - -
 plot      1    2    3    4    5    6    7    8    9   10
 block +- -- -- -- -- -- -- -- -- -- -- -- -- -- -- -- - -
   1   |   14   11   17   16    6   18    4    9   10    7
   2   |    2    3   13   19    1    5    8   20   12   15

 rep  2 - -- -- -- -- -- -- -- -- -- -- -- -- -- -- -- - -
 plot      1    2    3    4    5    6    7    8    9   10
 block +- -- -- -- -- -- -- -- -- -- -- -- -- -- -- -- - -
   1   |    9    6    1   18   16    2    5   10   12   15
   2   |   20   19   17    4   11    8   13    3   14    7

Randomization 11

Random number seed for randomization = 13529

Blocks of the design printed in rows

 rep  1 - -- -- -- -- -- -- -- -- -- -- -- -- -- -- -- - -
 plot      1    2    3    4    5    6    7    8    9   10
 block +- -- -- -- -- -- -- -- -- -- -- -- -- -- -- -- - -
   1   |   14   16   13    3    6    2   19    7   18   20
   2   |   11    8   15   12   10    9   17    4    5    1

 rep  2 - -- -- -- -- -- -- -- -- -- -- -- -- -- -- -- - -
 plot      1    2    3    4    5    6    7    8    9   10
 block +- -- -- -- -- -- -- -- -- -- -- -- -- -- -- -- - -
   1   |    4    7   16   19   18   11    5   12    1    2
   2   |   10   13    8    9   20   17   15    3    6   14

Randomization 12

Random number seed for randomization = 31820

Blocks of the design printed in rows

 rep  1 - -- -- -- -- -- -- -- -- -- -- -- -- -- -- -- - -
 plot      1    2    3    4    5    6    7    8    9   10
 block +- -- -- -- -- -- -- -- -- -- -- -- -- -- -- -- - -
   1   |   12   20   13    8    9   14    6   19   18    1
   2   |   11    7   16    2    3   10   15    4   17    5

 rep  2 - -- -- -- -- -- -- -- -- -- -- -- -- -- -- -- - -
 plot      1    2    3    4    5    6    7    8    9   10
 block +- -- -- -- -- -- -- -- -- -- -- -- -- -- -- -- - -
   1   |    2   12   19    4    9   11   17   18    1   15
   2   |   10   13   14    5   20    7    6   16    3    8

Randomization 13

Random number seed for randomization = 565

Blocks of the design printed in rows

 rep  1 - -- -- -- -- -- -- -- -- -- -- -- -- -- -- -- - -
 plot      1    2    3    4    5    6    7    8    9   10
 block +- -- -- -- -- -- -- -- -- -- -- -- -- -- -- -- - -
   1   |   17   15   12    7   11    2    8   10   16   20
   2   |    4    1   18    5    6    3   13   19   14    9

 rep  2 - -- -- -- -- -- -- -- -- -- -- -- -- -- -- -- - -
 plot      1    2    3    4    5    6    7    8    9   10
 block +- -- -- -- -- -- -- -- -- -- -- -- -- -- -- -- - -
   1   |   17    3    5    7   12   16   11   14    9    4
   2   |   19   13    2    8   20   10   15   18    1    6

Randomization 14

Random number seed for randomization = 15661

Blocks of the design printed in rows

 rep  1 - -- -- -- -- -- -- -- -- -- -- -- -- -- -- -- - -
 plot      1    2    3    4    5    6    7    8    9   10
 block +- -- -- -- -- -- -- -- -- -- -- -- -- -- -- -- - -
   1   |   18    7    5   19   17   20    2   12   16    4
   2   |    6    1    8    3   15   13   11   14    9   10

 rep  2 - -- -- -- -- -- -- -- -- -- -- -- -- -- -- -- - -
 plot      1    2    3    4    5    6    7    8    9   10
 block +- -- -- -- -- -- -- -- -- -- -- -- -- -- -- -- - -
   1   |    3   18    5    8    7   10   11   13   20    4
   2   |    1   17    2   12   15   16    6   14   19    9

Randomization 15

Random number seed for randomization = 9848

Blocks of the design printed in rows

 rep  1 - -- -- -- -- -- -- -- -- -- -- -- -- -- -- -- - -
 plot      1    2    3    4    5    6    7    8    9   10
 block +- -- -- -- -- -- -- -- -- -- -- -- -- -- -- -- - -
   1   |    2   17    8   14   16    4   20   13    6    7
   2   |    5   15   12    1   18    9   11   10   19    3

 rep  2 - -- -- -- -- -- -- -- -- -- -- -- -- -- -- -- - -
 plot      1    2    3    4    5    6    7    8    9   10
 block +- -- -- -- -- -- -- -- -- -- -- -- -- -- -- -- - -
   1   |    9   20   19   10   14   11    7    4   17   18
   2   |    3    6    5   13   15    1   16    8   12    2

Randomization 16

Random number seed for randomization = 29656

Blocks of the design printed in rows

 rep  1 - -- -- -- -- -- -- -- -- -- -- -- -- -- -- -- - -
 plot      1    2    3    4    5    6    7    8    9   10
 block +- -- -- -- -- -- -- -- -- -- -- -- -- -- -- -- - -
   1   |   13   17    9    1   12    2   20    4    5    8
   2   |    3   18   15   19    7   11    6   14   10   16

 rep  2 - -- -- -- -- -- -- -- -- -- -- -- -- -- -- -- - -
 plot      1    2    3    4    5    6    7    8    9   10
 block +- -- -- -- -- -- -- -- -- -- -- -- -- -- -- -- - -
   1   |   17    5   10    1   12   16   19    7    3    8
   2   |   18   20    6    4   15    2   14    9   11   13

Randomization 17

Random number seed for randomization = 26248

Blocks of the design printed in rows

 rep  1 - -- -- -- -- -- -- -- -- -- -- -- -- -- -- -- - -
 plot      1    2    3    4    5    6    7    8    9   10
 block +- -- -- -- -- -- -- -- -- -- -- -- -- -- -- -- - -
   1   |    2   14   18   20   15   16    6   11    3    4
   2   |   17   19   13    9   10    7    8   12    1    5

 rep  2 - -- -- -- -- -- -- -- -- -- -- -- -- -- -- -- - -
 plot      1    2    3    4    5    6    7    8    9   10
 block +- -- -- -- -- -- -- -- -- -- -- -- -- -- -- -- - -
   1   |   19    6   11    4   16    5    8    2   13    1
   2   |   10    9    7   12   20    3   15   18   14   17

Randomization 18

Random number seed for randomization = 11879

Blocks of the design printed in rows

 rep  1 - -- -- -- -- -- -- -- -- -- -- -- -- -- -- -- - -
 plot      1    2    3    4    5    6    7    8    9   10
 block +- -- -- -- -- -- -- -- -- -- -- -- -- -- -- -- - -
   1   |   18    4    8    7   20   19    1    9   15    3
   2   |   11   14   17   13    6    2   16   12    5   10

 rep  2 - -- -- -- -- -- -- -- -- -- -- -- -- -- -- -- - -
 plot      1    2    3    4    5    6    7    8    9   10
 block +- -- -- -- -- -- -- -- -- -- -- -- -- -- -- -- - -
   1   |   10    8   19   18   14    5    9    2   12    4
   2   |    1   15    3   17   13   16   20    6    7   11

Randomization 19

Random number seed for randomization = 4037

Blocks of the design printed in rows

 rep  1 - -- -- -- -- -- -- -- -- -- -- -- -- -- -- -- - -
 plot      1    2    3    4    5    6    7    8    9   10
 block +- -- -- -- -- -- -- -- -- -- -- -- -- -- -- -- - -
   1   |   11    9    5   14   10    7    8   13   17    4
   2   |   20   18    6   12   16   15    3   19    1    2

 rep  2 - -- -- -- -- -- -- -- -- -- -- -- -- -- -- -- - -
 plot      1    2    3    4    5    6    7    8    9   10
 block +- -- -- -- -- -- -- -- -- -- -- -- -- -- -- -- - -
   1   |   10   19    1   16    2   13   20   11   14    7
   2   |    8    4    5   17    9    3    6   18   12   15

Randomization 20

Random number seed for randomization = 22607

Blocks of the design printed in rows

 rep  1 - -- -- -- -- -- -- -- -- -- -- -- -- -- -- -- - -
 plot      1    2    3    4    5    6    7    8    9   10
 block +- -- -- -- -- -- -- -- -- -- -- -- -- -- -- -- - -
   1   |    7    9   10   14    4   13   19   16   18    8
   2   |    5    2   11   17   12   15   20    1    3    6

 rep  2 - -- -- -- -- -- -- -- -- -- -- -- -- -- -- -- - -
 plot      1    2    3    4    5    6    7    8    9   10
 block +- -- -- -- -- -- -- -- -- -- -- -- -- -- -- -- - -
   1   |    6    4   20    1    9   10   16    3    2    7
   2   |   15   13   11   18   14   17    8   19    5   12

Randomization 21

Random number seed for randomization = 29652

Blocks of the design printed in rows

 rep  1 - -- -- -- -- -- -- -- -- -- -- -- -- -- -- -- - -
 plot      1    2    3    4    5    6    7    8    9   10
 block +- -- -- -- -- -- -- -- -- -- -- -- -- -- -- -- - -
   1   |   15    2    8    1   19    7   12   11   18    3
   2   |   16   10   14    9   13   17    4   20    6    5

 rep  2 - -- -- -- -- -- -- -- -- -- -- -- -- -- -- -- - -
 plot      1    2    3    4    5    6    7    8    9   10
 block +- -- -- -- -- -- -- -- -- -- -- -- -- -- -- -- - -
   1   |   14    6   15   13   12    3    2    9   10    8
   2   |   20    1    5   18   19   16    4    7   11   17

Randomization 22

Random number seed for randomization = 14424

Blocks of the design printed in rows

 rep  1 - -- -- -- -- -- -- -- -- -- -- -- -- -- -- -- - -
 plot      1    2    3    4    5    6    7    8    9   10
 block +- -- -- -- -- -- -- -- -- -- -- -- -- -- -- -- - -
   1   |   20   15    8    2    1    4    6   16    5    7
   2   |   19    3   13   17   18   12    9   10   11   14

 rep  2 - -- -- -- -- -- -- -- -- -- -- -- -- -- -- -- - -
 plot      1    2    3    4    5    6    7    8    9   10
 block +- -- -- -- -- -- -- -- -- -- -- -- -- -- -- -- - -
   1   |    7   12    1   13   15   16    9    3   14   20
   2   |    4   18    8   11    6   17    5   10    2   19

Randomization 23

Random number seed for randomization = 23257

Blocks of the design printed in rows

 rep  1 - -- -- -- -- -- -- -- -- -- -- -- -- -- -- -- - -
 plot      1    2    3    4    5    6    7    8    9   10
 block +- -- -- -- -- -- -- -- -- -- -- -- -- -- -- -- - -
   1   |    3   19    7    4   14    2   12   17   20   13
   2   |    5    9   11    1    6    8   16   15   10   18

 rep  2 - -- -- -- -- -- -- -- -- -- -- -- -- -- -- -- - -
 plot      1    2    3    4    5    6    7    8    9   10
 block +- -- -- -- -- -- -- -- -- -- -- -- -- -- -- -- - -
   1   |   13    7    9   16    6   20   11    8   19    4
   2   |    1   10   12   15    2   17    3   14    5   18

Randomization 24

Random number seed for randomization = 17759

Blocks of the design printed in rows

 rep  1 - -- -- -- -- -- -- -- -- -- -- -- -- -- -- -- - -
 plot      1    2    3    4    5    6    7    8    9   10
 block +- -- -- -- -- -- -- -- -- -- -- -- -- -- -- -- - -
   1   |   19   17    7   16   10    2   13    9    4    8
   2   |   15    6   14    3   20    5   11    1   18   12

 rep  2 - -- -- -- -- -- -- -- -- -- -- -- -- -- -- -- - -
 plot      1    2    3    4    5    6    7    8    9   10
 block +- -- -- -- -- -- -- -- -- -- -- -- -- -- -- -- - -
   1   |    5    4    6   10   12    7   14    8   11   16
   2   |   13    3   20   19   18   17    2   15    9    1

Randomization 25

Random number seed for randomization = 18443

Blocks of the design printed in rows

 rep  1 - -- -- -- -- -- -- -- -- -- -- -- -- -- -- -- - -
 plot      1    2    3    4    5    6    7    8    9   10
 block +- -- -- -- -- -- -- -- -- -- -- -- -- -- -- -- - -
   1   |    2   19   17    3   13    5    4   20   18   15
   2   |   10   11    9    1    6    7   12   14    8   16

 rep  2 - -- -- -- -- -- -- -- -- -- -- -- -- -- -- -- - -
 plot      1    2    3    4    5    6    7    8    9   10
 block +- -- -- -- -- -- -- -- -- -- -- -- -- -- -- -- - -
   1   |    8    2   17    7    6    4   15   10    1   13
   2   |    9   12   11    3    5   18   16   19   14   20

Randomization 26

Random number seed for randomization = 8751

Blocks of the design printed in rows

 rep  1 - -- -- -- -- -- -- -- -- -- -- -- -- -- -- -- - -
 plot      1    2    3    4    5    6    7    8    9   10
 block +- -- -- -- -- -- -- -- -- -- -- -- -- -- -- -- - -
   1   |    7   17   20    2    1   11   13   15   16   19
   2   |   14   10    9    6   18    4    3    8    5   12

 rep  2 - -- -- -- -- -- -- -- -- -- -- -- -- -- -- -- - -
 plot      1    2    3    4    5    6    7    8    9   10
 block +- -- -- -- -- -- -- -- -- -- -- -- -- -- -- -- - -
   1   |    2    4    9   15    7   14   10   17   19    6
   2   |   11   20   12    1    5    8   18    3   13   16

Randomization 27

Random number seed for randomization = 30925

Blocks of the design printed in rows

 rep  1 - -- -- -- -- -- -- -- -- -- -- -- -- -- -- -- - -
 plot      1    2    3    4    5    6    7    8    9   10
 block +- -- -- -- -- -- -- -- -- -- -- -- -- -- -- -- - -
   1   |   11   20   16   17    9    1   10   12   13   19
   2   |    7    2    3   14    8   15    5    4   18    6

 rep  2 - -- -- -- -- -- -- -- -- -- -- -- -- -- -- -- - -
 plot      1    2    3    4    5    6    7    8    9   10
 block +- -- -- -- -- -- -- -- -- -- -- -- -- -- -- -- - -
   1   |    3    7    1   20   11   14    9    5   17   15
   2   |   16   13    8   10    2    4   12   18   19    6

Randomization 28

Random number seed for randomization = 9128

Blocks of the design printed in rows

 rep  1 - -- -- -- -- -- -- -- -- -- -- -- -- -- -- -- - -
 plot      1    2    3    4    5    6    7    8    9   10
 block +- -- -- -- -- -- -- -- -- -- -- -- -- -- -- -- - -
   1   |   14    8   11    7   13    5   16    3   10   19
   2   |    6   12    9   18    1   17   20    2   15    4

 rep  2 - -- -- -- -- -- -- -- -- -- -- -- -- -- -- -- - -
 plot      1    2    3    4    5    6    7    8    9   10
 block +- -- -- -- -- -- -- -- -- -- -- -- -- -- -- -- - -
   1   |    2    5   12    3   15    8   20   16    6   11
   2   |   19    9   18   17    1   10    7    4   14   13

Randomization 29

Random number seed for randomization = 31235

Blocks of the design printed in rows

 rep  1 - -- -- -- -- -- -- -- -- -- -- -- -- -- -- -- - -
 plot      1    2    3    4    5    6    7    8    9   10
 block +- -- -- -- -- -- -- -- -- -- -- -- -- -- -- -- - -
   1   |   18   17    1   13    3   15    7   20    9   10
   2   |    6   14   12   16    2    5   11    4   19    8

 rep  2 - -- -- -- -- -- -- -- -- -- -- -- -- -- -- -- - -
 plot      1    2    3    4    5    6    7    8    9   10
 block +- -- -- -- -- -- -- -- -- -- -- -- -- -- -- -- - -
   1   |    1    2   11   13   14   17    8    3    5   20
   2   |   10    7    9   15    6   12   16    4   19   18

Randomization 30

Random number seed for randomization = 7992

Blocks of the design printed in rows

 rep  1 - -- -- -- -- -- -- -- -- -- -- -- -- -- -- -- - -
 plot      1    2    3    4    5    6    7    8    9   10
 block +- -- -- -- -- -- -- -- -- -- -- -- -- -- -- -- - -
   1   |    2   17   18    7    8   11   19    1   20    3
   2   |   16    4    6   13    9    5   15   12   10   14

 rep  2 - -- -- -- -- -- -- -- -- -- -- -- -- -- -- -- - -
 plot      1    2    3    4    5    6    7    8    9   10
 block +- -- -- -- -- -- -- -- -- -- -- -- -- -- -- -- - -
   1   |    6    3   19   16    5    2   13    4   17    1
   2   |   12    9   14   18   11   15   10    7    8   20

Randomization 31

Random number seed for randomization = 15523

Blocks of the design printed in rows

 rep  1 - -- -- -- -- -- -- -- -- -- -- -- -- -- -- -- - -
 plot      1    2    3    4    5    6    7    8    9   10
 block +- -- -- -- -- -- -- -- -- -- -- -- -- -- -- -- - -
   1   |    7   10   18   14   17    4    3   19    8   11
   2   |    2    1   16   12    5   13    6   20    9   15

 rep  2 - -- -- -- -- -- -- -- -- -- -- -- -- -- -- -- - -
 plot      1    2    3    4    5    6    7    8    9   10
 block +- -- -- -- -- -- -- -- -- -- -- -- -- -- -- -- - -
   1   |   10   20    7   18   11    1   16    8   15   12
   2   |    5   13    2    3    4    6   19    9   17   14

Randomization 32

Random number seed for randomization = 27900

Blocks of the design printed in rows

 rep  1 - -- -- -- -- -- -- -- -- -- -- -- -- -- -- -- - -
 plot      1    2    3    4    5    6    7    8    9   10
 block +- -- -- -- -- -- -- -- -- -- -- -- -- -- -- -- - -
   1   |   17    8    9   18   20   11    5   15   13    3
   2   |    2    6    4   16   14   10   19   12    7    1

 rep  2 - -- -- -- -- -- -- -- -- -- -- -- -- -- -- -- - -
 plot      1    2    3    4    5    6    7    8    9   10
 block +- -- -- -- -- -- -- -- -- -- -- -- -- -- -- -- - -
   1   |   16   10    2    3   11    4   12   17   20    9
   2   |    7    1   13    5    8    6   18   14   15   19

Randomization 33

Random number seed for randomization = 12806

Blocks of the design printed in rows

 rep  1 - -- -- -- -- -- -- -- -- -- -- -- -- -- -- -- - -
 plot      1    2    3    4    5    6    7    8    9   10
 block +- -- -- -- -- -- -- -- -- -- -- -- -- -- -- -- - -
   1   |    4    3    9   12    7   18   15   11    6   13
   2   |    5   16   17    8   20   14   19   10    2    1

 rep  2 - -- -- -- -- -- -- -- -- -- -- -- -- -- -- -- - -
 plot      1    2    3    4    5    6    7    8    9   10
 block +- -- -- -- -- -- -- -- -- -- -- -- -- -- -- -- - -
   1   |    2    7    3   20   10    9    6   14   15    5
   2   |    4    8   13   12    1   16   19   11   17   18

Randomization 34

Random number seed for randomization = 24531

Blocks of the design printed in rows

 rep  1 - -- -- -- -- -- -- -- -- -- -- -- -- -- -- -- - -
 plot      1    2    3    4    5    6    7    8    9   10
 block +- -- -- -- -- -- -- -- -- -- -- -- -- -- -- -- - -
   1   |   11   18   12   19   16    3   17    2   13    8
   2   |   14    7    1    4    9    6   20   15   10    5

 rep  2 - -- -- -- -- -- -- -- -- -- -- -- -- -- -- -- - -
 plot      1    2    3    4    5    6    7    8    9   10
 block +- -- -- -- -- -- -- -- -- -- -- -- -- -- -- -- - -
   1   |    3    1   16    7    9   17    8   20    2    4
   2   |   10   14   12   18   13   11   19    6   15    5

Randomization 35

Random number seed for randomization = 15419

Blocks of the design printed in rows

 rep  1 - -- -- -- -- -- -- -- -- -- -- -- -- -- -- -- - -
 plot      1    2    3    4    5    6    7    8    9   10
 block +- -- -- -- -- -- -- -- -- -- -- -- -- -- -- -- - -
   1   |    4   11    3    7    1   16    9    5   19   18
   2   |   12   15   10   13    6   14   20    8    2   17

 rep  2 - -- -- -- -- -- -- -- -- -- -- -- -- -- -- -- - -
 plot      1    2    3    4    5    6    7    8    9   10
 block +- -- -- -- -- -- -- -- -- -- -- -- -- -- -- -- - -
   1   |    6   11    4   16   10    9   14    7   17    2
   2   |    8   20   13   12   15    1    5   18   19    3

Randomization 36

Random number seed for randomization = 15385

Blocks of the design printed in rows

 rep  1 - -- -- -- -- -- -- -- -- -- -- -- -- -- -- -- - -
 plot      1    2    3    4    5    6    7    8    9   10
 block +- -- -- -- -- -- -- -- -- -- -- -- -- -- -- -- - -
   1   |   13   17    5   20    7   18    6    2    8   12
   2   |   19    3   10   14    1   15   16   11    4    9

 rep  2 - -- -- -- -- -- -- -- -- -- -- -- -- -- -- -- - -
 plot      1    2    3    4    5    6    7    8    9   10
 block +- -- -- -- -- -- -- -- -- -- -- -- -- -- -- -- - -
   1   |    3   18   13   17    5   10    1   16    2    4
   2   |   11   20    8   12   19    6    7   15   14    9

Randomization 37

Random number seed for randomization = 13184

Blocks of the design printed in rows

 rep  1 - -- -- -- -- -- -- -- -- -- -- -- -- -- -- -- - -
 plot      1    2    3    4    5    6    7    8    9   10
 block +- -- -- -- -- -- -- -- -- -- -- -- -- -- -- -- - -
   1   |   12   16    5   17   20    7   14    1    4   11
   2   |   19   13    9    6   15    2    8   18    3   10

 rep  2 - -- -- -- -- -- -- -- -- -- -- -- -- -- -- -- - -
 plot      1    2    3    4    5    6    7    8    9   10
 block +- -- -- -- -- -- -- -- -- -- -- -- -- -- -- -- - -
   1   |   20   13    7   15   18    4   16    9    2   11
   2   |    1   14    5    3   12    8   17   19    6   10

Randomization 38

Random number seed for randomization = 27798

Blocks of the design printed in rows

 rep  1 - -- -- -- -- -- -- -- -- -- -- -- -- -- -- -- - -
 plot      1    2    3    4    5    6    7    8    9   10
 block +- -- -- -- -- -- -- -- -- -- -- -- -- -- -- -- - -
   1   |   14   11    1   13    6   20   18    7   19    8
   2   |    2    5   15    9   12    4   17   16    3   10

 rep  2 - -- -- -- -- -- -- -- -- -- -- -- -- -- -- -- - -
 plot      1    2    3    4    5    6    7    8    9   10
 block +- -- -- -- -- -- -- -- -- -- -- -- -- -- -- -- - -
   1   |    7   16    1   18    4   17    5   19    2    8
   2   |   15    6    3    9   10   11   12   13   14   20

Randomization 39

Random number seed for randomization = 6203

Blocks of the design printed in rows

 rep  1 - -- -- -- -- -- -- -- -- -- -- -- -- -- -- -- - -
 plot      1    2    3    4    5    6    7    8    9   10
 block +- -- -- -- -- -- -- -- -- -- -- -- -- -- -- -- - -
   1   |   17   19   20    8    6   10    4   18    9   13
   2   |    7   14    5    1   15    3   12    2   11   16

 rep  2 - -- -- -- -- -- -- -- -- -- -- -- -- -- -- -- - -
 plot      1    2    3    4    5    6    7    8    9   10
 block +- -- -- -- -- -- -- -- -- -- -- -- -- -- -- -- - -
   1   |   20    1    7    8   16   19   15   17    2   18
   2   |    9   12    4   13    3   14    5    6   10   11

Randomization 40

Random number seed for randomization = 2837

Blocks of the design printed in rows

 rep  1 - -- -- -- -- -- -- -- -- -- -- -- -- -- -- -- - -
 plot      1    2    3    4    5    6    7    8    9   10
 block +- -- -- -- -- -- -- -- -- -- -- -- -- -- -- -- - -
   1   |   18    5   13    2    7    4   16   17   10    8
   2   |    9    1   14   12   11    3   15   19    6   20

 rep  2 - -- -- -- -- -- -- -- -- -- -- -- -- -- -- -- - -
 plot      1    2    3    4    5    6    7    8    9   10
 block +- -- -- -- -- -- -- -- -- -- -- -- -- -- -- -- - -
   1   |   18    3    1    8    6   17   16   14   10    9
   2   |   12   13    4    5   15   19   20    7    2   11

Randomization 41

Random number seed for randomization = 14317

Blocks of the design printed in rows

 rep  1 - -- -- -- -- -- -- -- -- -- -- -- -- -- -- -- - -
 plot      1    2    3    4    5    6    7    8    9   10
 block +- -- -- -- -- -- -- -- -- -- -- -- -- -- -- -- - -
   1   |    7    3    2   11   13    6    8   17   19    1
   2   |   12    9    5   15   14   16   18    4   20   10

 rep  2 - -- -- -- -- -- -- -- -- -- -- -- -- -- -- -- - -
 plot      1    2    3    4    5    6    7    8    9   10
 block +- -- -- -- -- -- -- -- -- -- -- -- -- -- -- -- - -
   1   |   20    8   12   14    4    2    1    7   15    3
   2   |   19    5   13   16   10   17    6   18   11    9

Randomization 42

Random number seed for randomization = 1874

Blocks of the design printed in rows

 rep  1 - -- -- -- -- -- -- -- -- -- -- -- -- -- -- -- - -
 plot      1    2    3    4    5    6    7    8    9   10
 block +- -- -- -- -- -- -- -- -- -- -- -- -- -- -- -- - -
   1   |   14   20   16   19    6   18    4   15   10   12
   2   |    7    2   17    9    1    8    3   13    5   11

 rep  2 - -- -- -- -- -- -- -- -- -- -- -- -- -- -- -- - -
 plot      1    2    3    4    5    6    7    8    9   10
 block +- -- -- -- -- -- -- -- -- -- -- -- -- -- -- -- - -
   1   |   10   17   20   18    6   11   15    2    3    7
   2   |   13   16    4   12   14   19    5    8    1    9

Randomization 43

Random number seed for randomization = 18478

Blocks of the design printed in rows

 rep  1 - -- -- -- -- -- -- -- -- -- -- -- -- -- -- -- - -
 plot      1    2    3    4    5    6    7    8    9   10
 block +- -- -- -- -- -- -- -- -- -- -- -- -- -- -- -- - -
   1   |    7    8   19    4   16   10   18    5    3   20
   2   |    1   17   14   15    6   11    2    9   13   12

 rep  2 - -- -- -- -- -- -- -- -- -- -- -- -- -- -- -- - -
 plot      1    2    3    4    5    6    7    8    9   10
 block +- -- -- -- -- -- -- -- -- -- -- -- -- -- -- -- - -
   1   |    2   11    7    4   20    6   18   16   13   12
   2   |   10    8   15    5    1    9   19   17    3   14

Randomization 44

Random number seed for randomization = 13908

Blocks of the design printed in rows

 rep  1 - -- -- -- -- -- -- -- -- -- -- -- -- -- -- -- - -
 plot      1    2    3    4    5    6    7    8    9   10
 block +- -- -- -- -- -- -- -- -- -- -- -- -- -- -- -- - -
   1   |   12   16   20    1    3    7   18    5    6    8
   2   |    2   17   10    9   14   19   11   13    4   15

 rep  2 - -- -- -- -- -- -- -- -- -- -- -- -- -- -- -- - -
 plot      1    2    3    4    5    6    7    8    9   10
 block +- -- -- -- -- -- -- -- -- -- -- -- -- -- -- -- - -
   1   |    3    7    6   19   11    1    8   14   15    9
   2   |    4   12   16   20    2   13   10    5   18   17

Randomization 45

Random number seed for randomization = 5274

Blocks of the design printed in rows

 rep  1 - -- -- -- -- -- -- -- -- -- -- -- -- -- -- -- - -
 plot      1    2    3    4    5    6    7    8    9   10
 block +- -- -- -- -- -- -- -- -- -- -- -- -- -- -- -- - -
   1   |   19    3   13   18   15    9   11    7   16    5
   2   |   17   10   12    2    6    1    8    4   14   20

 rep  2 - -- -- -- -- -- -- -- -- -- -- -- -- -- -- -- - -
 plot      1    2    3    4    5    6    7    8    9   10
 block +- -- -- -- -- -- -- -- -- -- -- -- -- -- -- -- - -
   1   |   16    4    5   17   14   20    9    2    7   19
   2   |    3   10   15    1   12   11    6   13   18    8

Randomization 46

Random number seed for randomization = 9198

Blocks of the design printed in rows

 rep  1 - -- -- -- -- -- -- -- -- -- -- -- -- -- -- -- - -
 plot      1    2    3    4    5    6    7    8    9   10
 block +- -- -- -- -- -- -- -- -- -- -- -- -- -- -- -- - -
   1   |   10   17    1    9   16    3    4   14    8    7
   2   |    6    5   18   15   11    2   20   19   12   13

 rep  2 - -- -- -- -- -- -- -- -- -- -- -- -- -- -- -- - -
 plot      1    2    3    4    5    6    7    8    9   10
 block +- -- -- -- -- -- -- -- -- -- -- -- -- -- -- -- - -
   1   |   10   12    1    2   15   18    6    8    3    7
   2   |   11   19   20   14    9   17    5   16   13    4

Randomization 47

Random number seed for randomization = 8781

Blocks of the design printed in rows

 rep  1 - -- -- -- -- -- -- -- -- -- -- -- -- -- -- -- - -
 plot      1    2    3    4    5    6    7    8    9   10
 block +- -- -- -- -- -- -- -- -- -- -- -- -- -- -- -- - -
   1   |    6    1   12   18    7    3   10    4    8   14
   2   |    5   20   11   15   17    9    2   16   13   19

 rep  2 - -- -- -- -- -- -- -- -- -- -- -- -- -- -- -- - -
 plot      1    2    3    4    5    6    7    8    9   10
 block +- -- -- -- -- -- -- -- -- -- -- -- -- -- -- -- - -
   1   |   10   12   15   17   18    3   16    6   11    5
   2   |   19    1    7   14   20    9   13    2    8    4

Randomization 48

Random number seed for randomization = 21301

Blocks of the design printed in rows

 rep  1 - -- -- -- -- -- -- -- -- -- -- -- -- -- -- -- - -
 plot      1    2    3    4    5    6    7    8    9   10
 block +- -- -- -- -- -- -- -- -- -- -- -- -- -- -- -- - -
   1   |   15   17    9    2   12   13   11    4    1    6
   2   |    5   16   18    8   10   20    7   14   19    3

 rep  2 - -- -- -- -- -- -- -- -- -- -- -- -- -- -- -- - -
 plot      1    2    3    4    5    6    7    8    9   10
 block +- -- -- -- -- -- -- -- -- -- -- -- -- -- -- -- - -
   1   |   10   13   15   14    1    2   18   19    3   11
   2   |    9   17   20   16    5   12    8    7    6    4

Randomization 49

Random number seed for randomization = 2935

Blocks of the design printed in rows

 rep  1 - -- -- -- -- -- -- -- -- -- -- -- -- -- -- -- - -
 plot      1    2    3    4    5    6    7    8    9   10
 block +- -- -- -- -- -- -- -- -- -- -- -- -- -- -- -- - -
   1   |   18   13    2   14    8   15   11    4    1   12
   2   |    9    5   20   19   10    6   17   16    3    7

 rep  2 - -- -- -- -- -- -- -- -- -- -- -- -- -- -- -- - -
 plot      1    2    3    4    5    6    7    8    9   10
 block +- -- -- -- -- -- -- -- -- -- -- -- -- -- -- -- - -
   1   |   14    2   16   18    1    7   11    5    9   17
   2   |    4    6   10   13   19    3   20   15   12    8

Randomization 50

Random number seed for randomization = 9096

Blocks of the design printed in rows

 rep  1 - -- -- -- -- -- -- -- -- -- -- -- -- -- -- -- - -
 plot      1    2    3    4    5    6    7    8    9   10
 block +- -- -- -- -- -- -- -- -- -- -- -- -- -- -- -- - -
   1   |   13    3   16   20   10    8   14   17    9    4
   2   |   19    5   15   18    1    2   11    7   12    6

 rep  2 - -- -- -- -- -- -- -- -- -- -- -- -- -- -- -- - -
 plot      1    2    3    4    5    6    7    8    9   10
 block +- -- -- -- -- -- -- -- -- -- -- -- -- -- -- -- - -
   1   |    1    9   19    5   18   14   10   13    8   12
   2   |   11    2   17    6   16   15    4   20    3    7

Randomization 51

Random number seed for randomization = 2178

Blocks of the design printed in rows

 rep  1 - -- -- -- -- -- -- -- -- -- -- -- -- -- -- -- - -
 plot      1    2    3    4    5    6    7    8    9   10
 block +- -- -- -- -- -- -- -- -- -- -- -- -- -- -- -- - -
   1   |   20   10   18    7    4   13   12    8    5   15
   2   |    1   19   11   14   16    2    9    3    6   17

 rep  2 - -- -- -- -- -- -- -- -- -- -- -- -- -- -- -- - -
 plot      1    2    3    4    5    6    7    8    9   10
 block +- -- -- -- -- -- -- -- -- -- -- -- -- -- -- -- - -
   1   |    8    7   20   15    1    6   17    9    2   13
   2   |    3   16    4   12   19   11   18   14    5   10

Randomization 52

Random number seed for randomization = 32375

Blocks of the design printed in rows

 rep  1 - -- -- -- -- -- -- -- -- -- -- -- -- -- -- -- - -
 plot      1    2    3    4    5    6    7    8    9   10
 block +- -- -- -- -- -- -- -- -- -- -- -- -- -- -- -- - -
   1   |    9    3    4   11   20    2    5   10    6    7
   2   |    8   14   17   15   18   13   16   19    1   12

 rep  2 - -- -- -- -- -- -- -- -- -- -- -- -- -- -- -- - -
 plot      1    2    3    4    5    6    7    8    9   10
 block +- -- -- -- -- -- -- -- -- -- -- -- -- -- -- -- - -
   1   |   16   10   12   17   20    7    9   18    6   13
   2   |    8   14   11    4    5    2   15   19    3    1

Randomization 53

Random number seed for randomization = 2761

Blocks of the design printed in rows

 rep  1 - -- -- -- -- -- -- -- -- -- -- -- -- -- -- -- - -
 plot      1    2    3    4    5    6    7    8    9   10
 block +- -- -- -- -- -- -- -- -- -- -- -- -- -- -- -- - -
   1   |    2   18    9   15    7   16   17   20   14   12
   2   |    1   10    4   11    8    5    3   19    6   13

 rep  2 - -- -- -- -- -- -- -- -- -- -- -- -- -- -- -- - -
 plot      1    2    3    4    5    6    7    8    9   10
 block +- -- -- -- -- -- -- -- -- -- -- -- -- -- -- -- - -
   1   |   19    7    9    5   20   13    1   10   16   12
   2   |   15    8    3    2   14    4   18   17   11    6

Randomization 54

Random number seed for randomization = 19035

Blocks of the design printed in rows

 rep  1 - -- -- -- -- -- -- -- -- -- -- -- -- -- -- -- - -
 plot      1    2    3    4    5    6    7    8    9   10
 block +- -- -- -- -- -- -- -- -- -- -- -- -- -- -- -- - -
   1   |    4    8    2    7    6   13   16    3   10   20
   2   |   17   19   12   14    1   15   11    5   18    9

 rep  2 - -- -- -- -- -- -- -- -- -- -- -- -- -- -- -- - -
 plot      1    2    3    4    5    6    7    8    9   10
 block +- -- -- -- -- -- -- -- -- -- -- -- -- -- -- -- - -
   1   |    7    8   14   10   13   18   19   15   11   16
   2   |    9   20    3    4   17   12    5    6    1    2

Randomization 55

Random number seed for randomization = 22015

Blocks of the design printed in rows

 rep  1 - -- -- -- -- -- -- -- -- -- -- -- -- -- -- -- - -
 plot      1    2    3    4    5    6    7    8    9   10
 block +- -- -- -- -- -- -- -- -- -- -- -- -- -- -- -- - -
   1   |    3   17   14   18   13    7    4    5   15    1
   2   |   19    2   11    6    8   12   10   20    9   16

 rep  2 - -- -- -- -- -- -- -- -- -- -- -- -- -- -- -- - -
 plot      1    2    3    4    5    6    7    8    9   10
 block +- -- -- -- -- -- -- -- -- -- -- -- -- -- -- -- - -
   1   |   14    1   10    8    6   16   19   18   13    7
   2   |    2   12   11    9   20    4   17    3    5   15

Randomization 56

Random number seed for randomization = 16388

Blocks of the design printed in rows

 rep  1 - -- -- -- -- -- -- -- -- -- -- -- -- -- -- -- - -
 plot      1    2    3    4    5    6    7    8    9   10
 block +- -- -- -- -- -- -- -- -- -- -- -- -- -- -- -- - -
   1   |    3    5    1    4    6   10   20   19    9   15
   2   |   11    8   14   17   18   12   16    2    7   13

 rep  2 - -- -- -- -- -- -- -- -- -- -- -- -- -- -- -- - -
 plot      1    2    3    4    5    6    7    8    9   10
 block +- -- -- -- -- -- -- -- -- -- -- -- -- -- -- -- - -
   1   |    9   15   20    7    5   12   13    6   16   14
   2   |   10   11   17   18    2    4   19    3    8    1

Randomization 57

Random number seed for randomization = 28960

Blocks of the design printed in rows

 rep  1 - -- -- -- -- -- -- -- -- -- -- -- -- -- -- -- - -
 plot      1    2    3    4    5    6    7    8    9   10
 block +- -- -- -- -- -- -- -- -- -- -- -- -- -- -- -- - -
   1   |   19    7   12   18   16    1   11   20    8   14
   2   |   15    6    5    3   13    4    9    2   10   17

 rep  2 - -- -- -- -- -- -- -- -- -- -- -- -- -- -- -- - -
 plot      1    2    3    4    5    6    7    8    9   10
 block +- -- -- -- -- -- -- -- -- -- -- -- -- -- -- -- - -
   1   |   17   20   16   19    4    1    6    8   10   13
   2   |    5   18   11   12   14   15    3    2    9    7

Randomization 58

Random number seed for randomization = 468

Blocks of the design printed in rows

 rep  1 - -- -- -- -- -- -- -- -- -- -- -- -- -- -- -- - -
 plot      1    2    3    4    5    6    7    8    9   10
 block +- -- -- -- -- -- -- -- -- -- -- -- -- -- -- -- - -
   1   |   16    6    7    2   11   18   19   13   17   14
   2   |    3    8    9   20    5   15    4    1   10   12

 rep  2 - -- -- -- -- -- -- -- -- -- -- -- -- -- -- -- - -
 plot      1    2    3    4    5    6    7    8    9   10
 block +- -- -- -- -- -- -- -- -- -- -- -- -- -- -- -- - -
   1   |    8   19   15   14    3   20   10   17   11    2
   2   |    5   13    9    7   12   16   18    6    4    1

Randomization 59

Random number seed for randomization = 23838

Blocks of the design printed in rows

 rep  1 - -- -- -- -- -- -- -- -- -- -- -- -- -- -- -- - -
 plot      1    2    3    4    5    6    7    8    9   10
 block +- -- -- -- -- -- -- -- -- -- -- -- -- -- -- -- - -
   1   |   14    5    8   10    7    3   18    1   12   13
   2   |    2    4   15   20    6   17   11    9   16   19

 rep  2 - -- -- -- -- -- -- -- -- -- -- -- -- -- -- -- - -
 plot      1    2    3    4    5    6    7    8    9   10
 block +- -- -- -- -- -- -- -- -- -- -- -- -- -- -- -- - -
   1   |   14   16   10   20    2    4   13   18    6    1
   2   |    5   17   15    8    9   11    7    3   19   12

Randomization 60

Random number seed for randomization = 31275

Blocks of the design printed in rows

 rep  1 - -- -- -- -- -- -- -- -- -- -- -- -- -- -- -- - -
 plot      1    2    3    4    5    6    7    8    9   10
 block +- -- -- -- -- -- -- -- -- -- -- -- -- -- -- -- - -
   1   |   17    2    7   10   15    1   11    3    5   12
   2   |   18    4    8    9   16   20   14    6   13   19

 rep  2 - -- -- -- -- -- -- -- -- -- -- -- -- -- -- -- - -
 plot      1    2    3    4    5    6    7    8    9   10
 block +- -- -- -- -- -- -- -- -- -- -- -- -- -- -- -- - -
   1   |   14   20    6    1   11   10   16   12   17   18
   2   |   15   13    5    3    7   19    8    9    2    4

Randomization 61

Random number seed for randomization = 27929

Blocks of the design printed in rows

 rep  1 - -- -- -- -- -- -- -- -- -- -- -- -- -- -- -- - -
 plot      1    2    3    4    5    6    7    8    9   10
 block +- -- -- -- -- -- -- -- -- -- -- -- -- -- -- -- - -
   1   |   10    6   11   12    3    5    1   14   16   20
   2   |   19   18    9    4   13    2    7   17    8   15

 rep  2 - -- -- -- -- -- -- -- -- -- -- -- -- -- -- -- - -
 plot      1    2    3    4    5    6    7    8    9   10
 block +- -- -- -- -- -- -- -- -- -- -- -- -- -- -- -- - -
   1   |    6    2    3    9    4   11   16   13    7   20
   2   |   12   14    5    8   18    1   17   15   10   19

Randomization 62

Random number seed for randomization = 227

Blocks of the design printed in rows

 rep  1 - -- -- -- -- -- -- -- -- -- -- -- -- -- -- -- - -
 plot      1    2    3    4    5    6    7    8    9   10
 block +- -- -- -- -- -- -- -- -- -- -- -- -- -- -- -- - -
   1   |   19    7    4   14    6   20   18    8   10   13
   2   |   11   16    1    3   12    2    9   17    5   15

 rep  2 - -- -- -- -- -- -- -- -- -- -- -- -- -- -- -- - -
 plot      1    2    3    4    5    6    7    8    9   10
 block +- -- -- -- -- -- -- -- -- -- -- -- -- -- -- -- - -
   1   |    7    4   11   14    1    5    8    3   16   10
   2   |   17   18   12   15   19   20    2    6    9   13

Randomization 63

Random number seed for randomization = 32332

Blocks of the design printed in rows

 rep  1 - -- -- -- -- -- -- -- -- -- -- -- -- -- -- -- - -
 plot      1    2    3    4    5    6    7    8    9   10
 block +- -- -- -- -- -- -- -- -- -- -- -- -- -- -- -- - -
   1   |    5    1    2   17   10    8    4    9   16   18
   2   |   12    6   13    3   19   14    7   11   20   15

 rep  2 - -- -- -- -- -- -- -- -- -- -- -- -- -- -- -- - -
 plot      1    2    3    4    5    6    7    8    9   10
 block +- -- -- -- -- -- -- -- -- -- -- -- -- -- -- -- - -
   1   |   16   17   12   14    5    4   15    2    3   11
   2   |   13   18    8   10    1   20    9    7   19    6

Randomization 64

Random number seed for randomization = 6723

Blocks of the design printed in rows

 rep  1 - -- -- -- -- -- -- -- -- -- -- -- -- -- -- -- - -
 plot      1    2    3    4    5    6    7    8    9   10
 block +- -- -- -- -- -- -- -- -- -- -- -- -- -- -- -- - -
   1   |   10    9    2    7    4    1   14    3    6   15
   2   |   20   16    8   12   18   17   19   11   13    5

 rep  2 - -- -- -- -- -- -- -- -- -- -- -- -- -- -- -- - -
 plot      1    2    3    4    5    6    7    8    9   10
 block +- -- -- -- -- -- -- -- -- -- -- -- -- -- -- -- - -
   1   |   16    9    5    8    3    4   15   10   11   18
   2   |   19   20   12    1   13    6    7    2   17   14

Randomization 65

Random number seed for randomization = 32643

Blocks of the design printed in rows

 rep  1 - -- -- -- -- -- -- -- -- -- -- -- -- -- -- -- - -
 plot      1    2    3    4    5    6    7    8    9   10
 block +- -- -- -- -- -- -- -- -- -- -- -- -- -- -- -- - -
   1   |    5    4   18   13   12   10   17   20   16    3
   2   |    8   14   15   19    9    1    7    2    6   11

 rep  2 - -- -- -- -- -- -- -- -- -- -- -- -- -- -- -- - -
 plot      1    2    3    4    5    6    7    8    9   10
 block +- -- -- -- -- -- -- -- -- -- -- -- -- -- -- -- - -
   1   |    4   14    9   11    5   12   17   15   20   19
   2   |   18    6    1    8    2   13    3   10    7   16

Randomization 66

Random number seed for randomization = 8544

Blocks of the design printed in rows

 rep  1 - -- -- -- -- -- -- -- -- -- -- -- -- -- -- -- - -
 plot      1    2    3    4    5    6    7    8    9   10
 block +- -- -- -- -- -- -- -- -- -- -- -- -- -- -- -- - -
   1   |   13    5   17   12   20    4   16   19    6    7
   2   |    2   11   10   14    1    3   15    8   18    9

 rep  2 - -- -- -- -- -- -- -- -- -- -- -- -- -- -- -- - -
 plot      1    2    3    4    5    6    7    8    9   10
 block +- -- -- -- -- -- -- -- -- -- -- -- -- -- -- -- - -
   1   |   11   15    3    8    1    5   17   16    6   19
   2   |   20   10   18    9   13   14    2    4   12    7

Randomization 67

Random number seed for randomization = 8851

Blocks of the design printed in rows

 rep  1 - -- -- -- -- -- -- -- -- -- -- -- -- -- -- -- - -
 plot      1    2    3    4    5    6    7    8    9   10
 block +- -- -- -- -- -- -- -- -- -- -- -- -- -- -- -- - -
   1   |   17    3   14    2    8    9   20   13   10    7
   2   |   15    5   16   11    1   12    6   18    4   19

 rep  2 - -- -- -- -- -- -- -- -- -- -- -- -- -- -- -- - -
 plot      1    2    3    4    5    6    7    8    9   10
 block +- -- -- -- -- -- -- -- -- -- -- -- -- -- -- -- - -
   1   |   12   17    9    5   15    1   20   10   19    2
   2   |    8   14    3    7   11   16    6   13   18    4

Randomization 68

Random number seed for randomization = 31615

Blocks of the design printed in rows

 rep  1 - -- -- -- -- -- -- -- -- -- -- -- -- -- -- -- - -
 plot      1    2    3    4    5    6    7    8    9   10
 block +- -- -- -- -- -- -- -- -- -- -- -- -- -- -- -- - -
   1   |    4    5   12   19   11   15   16    1    2    9
   2   |    7    6   20   18   13   17    3   14    8   10

 rep  2 - -- -- -- -- -- -- -- -- -- -- -- -- -- -- -- - -
 plot      1    2    3    4    5    6    7    8    9   10
 block +- -- -- -- -- -- -- -- -- -- -- -- -- -- -- -- - -
   1   |    6   12   19   17    5    1   20    4   10    8
   2   |   15   14   11    2   18   16    9   13    3    7

Randomization 69

Random number seed for randomization = 17171

Blocks of the design printed in rows

 rep  1 - -- -- -- -- -- -- -- -- -- -- -- -- -- -- -- - -
 plot      1    2    3    4    5    6    7    8    9   10
 block +- -- -- -- -- -- -- -- -- -- -- -- -- -- -- -- - -
   1   |   14   18    3    1   12   19   16   17    8   10
   2   |    5    6    2    7    9    4   13   15   11   20

 rep  2 - -- -- -- -- -- -- -- -- -- -- -- -- -- -- -- - -
 plot      1    2    3    4    5    6    7    8    9   10
 block +- -- -- -- -- -- -- -- -- -- -- -- -- -- -- -- - -
   1   |    7    9    5    1    8    4   14   19   12   11
   2   |    2    3   20   13   18   16   15   17    6   10

Randomization 70

Random number seed for randomization = 17003

Blocks of the design printed in rows

 rep  1 - -- -- -- -- -- -- -- -- -- -- -- -- -- -- -- - -
 plot      1    2    3    4    5    6    7    8    9   10
 block +- -- -- -- -- -- -- -- -- -- -- -- -- -- -- -- - -
   1   |    1   20    4   10    2    8   16   19    6   11
   2   |    5   17   18    9   13   15    3   14    7   12

 rep  2 - -- -- -- -- -- -- -- -- -- -- -- -- -- -- -- - -
 plot      1    2    3    4    5    6    7    8    9   10
 block +- -- -- -- -- -- -- -- -- -- -- -- -- -- -- -- - -
   1   |    6   11   20   10   17    1   18   12    7   14
   2   |    4    3   16    2    9    5    8   15   19   13

Randomization 71

Random number seed for randomization = 11910

Blocks of the design printed in rows

 rep  1 - -- -- -- -- -- -- -- -- -- -- -- -- -- -- -- - -
 plot      1    2    3    4    5    6    7    8    9   10
 block +- -- -- -- -- -- -- -- -- -- -- -- -- -- -- -- - -
   1   |   10   17    8    7    3   11    2   19   15   12
   2   |    1    9   16    4   13    5   14   20   18    6

 rep  2 - -- -- -- -- -- -- -- -- -- -- -- -- -- -- -- - -
 plot      1    2    3    4    5    6    7    8    9   10
 block +- -- -- -- -- -- -- -- -- -- -- -- -- -- -- -- - -
   1   |    7   20    1    4   17   15   13   18   10   11
   2   |    6    8   19   16   14    2   12    5    3    9

Randomization 72

Random number seed for randomization = 30138

Blocks of the design printed in rows

 rep  1 - -- -- -- -- -- -- -- -- -- -- -- -- -- -- -- - -
 plot      1    2    3    4    5    6    7    8    9   10
 block +- -- -- -- -- -- -- -- -- -- -- -- -- -- -- -- - -
   1   |   15   10    9   12   18   17    2    6    3    4
   2   |    1   19   11   13   14   20    7   16    5    8

 rep  2 - -- -- -- -- -- -- -- -- -- -- -- -- -- -- -- - -
 plot      1    2    3    4    5    6    7    8    9   10
 block +- -- -- -- -- -- -- -- -- -- -- -- -- -- -- -- - -
   1   |   15    2    6    8   18   20    5    1   13   10
   2   |    7   11   14   19   16   17    3    4   12    9

Randomization 73

Random number seed for randomization = 9261

Blocks of the design printed in rows

 rep  1 - -- -- -- -- -- -- -- -- -- -- -- -- -- -- -- - -
 plot      1    2    3    4    5    6    7    8    9   10
 block +- -- -- -- -- -- -- -- -- -- -- -- -- -- -- -- - -
   1   |   19   11    8    5   17    3    4   16    1   18
   2   |    2   15   20    7   14   10    6   13    9   12

 rep  2 - -- -- -- -- -- -- -- -- -- -- -- -- -- -- -- - -
 plot      1    2    3    4    5    6    7    8    9   10
 block +- -- -- -- -- -- -- -- -- -- -- -- -- -- -- -- - -
   1   |    4   15   18    2   11   20    3   14   19   12
   2   |    9    6    8    5   10    1    7   13   17   16

Randomization 74

Random number seed for randomization = 31171

Blocks of the design printed in rows

 rep  1 - -- -- -- -- -- -- -- -- -- -- -- -- -- -- -- - -
 plot      1    2    3    4    5    6    7    8    9   10
 block +- -- -- -- -- -- -- -- -- -- -- -- -- -- -- -- - -
   1   |   20    8    1   11   12   18    7   15    6   16
   2   |   13    4   17   10    3   19    2    5    9   14

 rep  2 - -- -- -- -- -- -- -- -- -- -- -- -- -- -- -- - -
 plot      1    2    3    4    5    6    7    8    9   10
 block +- -- -- -- -- -- -- -- -- -- -- -- -- -- -- -- - -
   1   |   16    5   14   17    7    8    2   20    4   15
   2   |   12   10   19    6   13   18    3    9   11    1

Randomization 75

Random number seed for randomization = 15414

Blocks of the design printed in rows

 rep  1 - -- -- -- -- -- -- -- -- -- -- -- -- -- -- -- - -
 plot      1    2    3    4    5    6    7    8    9   10
 block +- -- -- -- -- -- -- -- -- -- -- -- -- -- -- -- - -
   1   |    1   18   15    9    5   11   20    8   14   16
   2   |    4   19   13    6    2   17    3    7   10   12

 rep  2 - -- -- -- -- -- -- -- -- -- -- -- -- -- -- -- - -
 plot      1    2    3    4    5    6    7    8    9   10
 block +- -- -- -- -- -- -- -- -- -- -- -- -- -- -- -- - -
   1   |   17   15   16   11   13   18    2    7    3   14
   2   |    8    6   20    9    4   10    1   19   12    5

Randomization 76

Random number seed for randomization = 605

Blocks of the design printed in rows

 rep  1 - -- -- -- -- -- -- -- -- -- -- -- -- -- -- -- - -
 plot      1    2    3    4    5    6    7    8    9   10
 block +- -- -- -- -- -- -- -- -- -- -- -- -- -- -- -- - -
   1   |   16    3   14    1    4   18    9   20    8   15
   2   |   11    2   10    7   12   17   13    5    6   19

 rep  2 - -- -- -- -- -- -- -- -- -- -- -- -- -- -- -- - -
 plot      1    2    3    4    5    6    7    8    9   10
 block +- -- -- -- -- -- -- -- -- -- -- -- -- -- -- -- - -
   1   |   11    3   19   14    4   20    5   18   12    2
   2   |   13    1   17   15   16    6    9    7    8   10

Randomization 77

Random number seed for randomization = 2830

Blocks of the design printed in rows

 rep  1 - -- -- -- -- -- -- -- -- -- -- -- -- -- -- -- - -
 plot      1    2    3    4    5    6    7    8    9   10
 block +- -- -- -- -- -- -- -- -- -- -- -- -- -- -- -- - -
   1   |    6    5   19   20   11   10    4    7    3   18
   2   |    8   17    1   16   15   14    9   12    2   13

 rep  2 - -- -- -- -- -- -- -- -- -- -- -- -- -- -- -- - -
 plot      1    2    3    4    5    6    7    8    9   10
 block +- -- -- -- -- -- -- -- -- -- -- -- -- -- -- -- - -
   1   |   16   20    9    1    3   17    5   11   10   15
   2   |   13   18   19    8    2    7    6    4   12   14

Randomization 78

Random number seed for randomization = 26393

Blocks of the design printed in rows

 rep  1 - -- -- -- -- -- -- -- -- -- -- -- -- -- -- -- - -
 plot      1    2    3    4    5    6    7    8    9   10
 block +- -- -- -- -- -- -- -- -- -- -- -- -- -- -- -- - -
   1   |    4   10   18    6   19   11    7    3   12   16
   2   |    9    1   15   14    2   17   20   13    5    8

 rep  2 - -- -- -- -- -- -- -- -- -- -- -- -- -- -- -- - -
 plot      1    2    3    4    5    6    7    8    9   10
 block +- -- -- -- -- -- -- -- -- -- -- -- -- -- -- -- - -
   1   |   14   19    4   16   10    1    2    3    5    8
   2   |   20    6   17   11   13   18   15    7   12    9

Randomization 79

Random number seed for randomization = 14519

Blocks of the design printed in rows

 rep  1 - -- -- -- -- -- -- -- -- -- -- -- -- -- -- -- - -
 plot      1    2    3    4    5    6    7    8    9   10
 block +- -- -- -- -- -- -- -- -- -- -- -- -- -- -- -- - -
   1   |   10   12   11    6    5   19   17   20    9    4
   2   |   16   13    3    1   14   18    2   15    7    8

 rep  2 - -- -- -- -- -- -- -- -- -- -- -- -- -- -- -- - -
 plot      1    2    3    4    5    6    7    8    9   10
 block +- -- -- -- -- -- -- -- -- -- -- -- -- -- -- -- - -
   1   |    9   13    1   10   16    7    5    3   12   20
   2   |   18   19   11    6    4   15    2    8   14   17

Randomization 80

Random number seed for randomization = 9168

Blocks of the design printed in rows

 rep  1 - -- -- -- -- -- -- -- -- -- -- -- -- -- -- -- - -
 plot      1    2    3    4    5    6    7    8    9   10
 block +- -- -- -- -- -- -- -- -- -- -- -- -- -- -- -- - -
   1   |   12    9   15   19    7   11    1    5   14    4
   2   |    8    3    2   16   10   17    6   13   20   18

 rep  2 - -- -- -- -- -- -- -- -- -- -- -- -- -- -- -- - -
 plot      1    2    3    4    5    6    7    8    9   10
 block +- -- -- -- -- -- -- -- -- -- -- -- -- -- -- -- - -
   1   |    7    9   20   16    8   18   19    5   10   12
   2   |   15    3   11   13    2   14    6   17    4    1

Randomization 81

Random number seed for randomization = 18404

Blocks of the design printed in rows

 rep  1 - -- -- -- -- -- -- -- -- -- -- -- -- -- -- -- - -
 plot      1    2    3    4    5    6    7    8    9   10
 block +- -- -- -- -- -- -- -- -- -- -- -- -- -- -- -- - -
   1   |   11   18   13   10    7    3    8    6    5   14
   2   |   17   19    1   12   20    2   16    4    9   15

 rep  2 - -- -- -- -- -- -- -- -- -- -- -- -- -- -- -- - -
 plot      1    2    3    4    5    6    7    8    9   10
 block +- -- -- -- -- -- -- -- -- -- -- -- -- -- -- -- - -
   1   |   15   10    6   14   16   20   13    5    2    9
   2   |   12    7    4    3   19    1   17   18    8   11

Randomization 82

Random number seed for randomization = 24537

Blocks of the design printed in rows

 rep  1 - -- -- -- -- -- -- -- -- -- -- -- -- -- -- -- - -
 plot      1    2    3    4    5    6    7    8    9   10
 block +- -- -- -- -- -- -- -- -- -- -- -- -- -- -- -- - -
   1   |   11   16    7    9   19   17    8    1   18    6
   2   |    4    3    5   10   12   13   20   14   15    2

 rep  2 - -- -- -- -- -- -- -- -- -- -- -- -- -- -- -- - -
 plot      1    2    3    4    5    6    7    8    9   10
 block +- -- -- -- -- -- -- -- -- -- -- -- -- -- -- -- - -
   1   |    2   18   20    9    4   16   15    8   12    7
   2   |    3    5    6   14   19   17    1   10   11   13

Randomization 83

Random number seed for randomization = 387

Blocks of the design printed in rows

 rep  1 - -- -- -- -- -- -- -- -- -- -- -- -- -- -- -- - -
 plot      1    2    3    4    5    6    7    8    9   10
 block +- -- -- -- -- -- -- -- -- -- -- -- -- -- -- -- - -
   1   |   14   11    7   12   18    9   15   10    3    5
   2   |    2   17    6    8   16   20    4   13   19    1

 rep  2 - -- -- -- -- -- -- -- -- -- -- -- -- -- -- -- - -
 plot      1    2    3    4    5    6    7    8    9   10
 block +- -- -- -- -- -- -- -- -- -- -- -- -- -- -- -- - -
   1   |   16   17   10    2    5   12   14   13   19    9
   2   |   15    4   18    6    3    8   20   11    7    1

Randomization 84

Random number seed for randomization = 13776

Blocks of the design printed in rows

 rep  1 - -- -- -- -- -- -- -- -- -- -- -- -- -- -- -- - -
 plot      1    2    3    4    5    6    7    8    9   10
 block +- -- -- -- -- -- -- -- -- -- -- -- -- -- -- -- - -
   1   |   10    5   11   17    3    2   19   13    1    7
   2   |    6   15   14   16    9   12   18   20    8    4

 rep  2 - -- -- -- -- -- -- -- -- -- -- -- -- -- -- -- - -
 plot      1    2    3    4    5    6    7    8    9   10
 block +- -- -- -- -- -- -- -- -- -- -- -- -- -- -- -- - -
   1   |    1   18    9    4    3   10   14   15    5    7
   2   |   20   16    2   17   19   12    6   13    8   11

Randomization 85

Random number seed for randomization = 8295

Blocks of the design printed in rows

 rep  1 - -- -- -- -- -- -- -- -- -- -- -- -- -- -- -- - -
 plot      1    2    3    4    5    6    7    8    9   10
 block +- -- -- -- -- -- -- -- -- -- -- -- -- -- -- -- - -
   1   |    8   10   12    1    6    2   16   11    5    3
   2   |   17   20   15    4    9   18   19   13    7   14

 rep  2 - -- -- -- -- -- -- -- -- -- -- -- -- -- -- -- - -
 plot      1    2    3    4    5    6    7    8    9   10
 block +- -- -- -- -- -- -- -- -- -- -- -- -- -- -- -- - -
   1   |    6    5   19   14   10   16    1   18   20    7
   2   |    9   12   15   13    8    4   17    3   11    2

Randomization 86

Random number seed for randomization = 26464

Blocks of the design printed in rows

 rep  1 - -- -- -- -- -- -- -- -- -- -- -- -- -- -- -- - -
 plot      1    2    3    4    5    6    7    8    9   10
 block +- -- -- -- -- -- -- -- -- -- -- -- -- -- -- -- - -
   1   |    9   18    1   19    5   12   17    6    7    8
   2   |    3   14    2   11   20   16   10    4   15   13

 rep  2 - -- -- -- -- -- -- -- -- -- -- -- -- -- -- -- - -
 plot      1    2    3    4    5    6    7    8    9   10
 block +- -- -- -- -- -- -- -- -- -- -- -- -- -- -- -- - -
   1   |    6    3    9    5    8   10   11    1    2   15
   2   |   14    7   20   13   16   17   18    4   12   19

Randomization 87

Random number seed for randomization = 27789

Blocks of the design printed in rows

 rep  1 - -- -- -- -- -- -- -- -- -- -- -- -- -- -- -- - -
 plot      1    2    3    4    5    6    7    8    9   10
 block +- -- -- -- -- -- -- -- -- -- -- -- -- -- -- -- - -
   1   |   18    3   10    2    4   15   17   20    6   14
   2   |   19    8    5   11    1    7    9   16   12   13

 rep  2 - -- -- -- -- -- -- -- -- -- -- -- -- -- -- -- - -
 plot      1    2    3    4    5    6    7    8    9   10
 block +- -- -- -- -- -- -- -- -- -- -- -- -- -- -- -- - -
   1   |   17    4   13   15   12   19    5   20   14    9
   2   |    6    7    2    3   18   11   10    8    1   16

Randomization 88

Random number seed for randomization = 12367

Blocks of the design printed in rows

 rep  1 - -- -- -- -- -- -- -- -- -- -- -- -- -- -- -- - -
 plot      1    2    3    4    5    6    7    8    9   10
 block +- -- -- -- -- -- -- -- -- -- -- -- -- -- -- -- - -
   1   |    4   16   17   11   19    8    6   10    3    7
   2   |   13    1   20    2   14   15    5   18    9   12

 rep  2 - -- -- -- -- -- -- -- -- -- -- -- -- -- -- -- - -
 plot      1    2    3    4    5    6    7    8    9   10
 block +- -- -- -- -- -- -- -- -- -- -- -- -- -- -- -- - -
   1   |    3   11    9   20    5    6   14    1   10   16
   2   |   17    2    4   19   18    7    8   12   15   13

Randomization 89

Random number seed for randomization = 4787

Blocks of the design printed in rows

 rep  1 - -- -- -- -- -- -- -- -- -- -- -- -- -- -- -- - -
 plot      1    2    3    4    5    6    7    8    9   10
 block +- -- -- -- -- -- -- -- -- -- -- -- -- -- -- -- - -
   1   |    1    8    6   14   15    2   10   17   19    4
   2   |    5   12   11   18   20    7   16    3   13    9

 rep  2 - -- -- -- -- -- -- -- -- -- -- -- -- -- -- -- - -
 plot      1    2    3    4    5    6    7    8    9   10
 block +- -- -- -- -- -- -- -- -- -- -- -- -- -- -- -- - -
   1   |   11    8    2   13    3   12   17    4    6   16
   2   |   18   14    9    5   19   20    1   10    7   15

Randomization 90

Random number seed for randomization = 11404

Blocks of the design printed in rows

 rep  1 - -- -- -- -- -- -- -- -- -- -- -- -- -- -- -- - -
 plot      1    2    3    4    5    6    7    8    9   10
 block +- -- -- -- -- -- -- -- -- -- -- -- -- -- -- -- - -
   1   |   14    8   13    1    5   20   17   16    4   12
   2   |   10    7   19   11    3   18    2   15    9    6

 rep  2 - -- -- -- -- -- -- -- -- -- -- -- -- -- -- -- - -
 plot      1    2    3    4    5    6    7    8    9   10
 block +- -- -- -- -- -- -- -- -- -- -- -- -- -- -- -- - -
   1   |   17   19    8   13    9    3   16    6   11   14
   2   |   10   12    5    7    1    4   20    2   18   15

Randomization 91

Random number seed for randomization = 8948

Blocks of the design printed in rows

 rep  1 - -- -- -- -- -- -- -- -- -- -- -- -- -- -- -- - -
 plot      1    2    3    4    5    6    7    8    9   10
 block +- -- -- -- -- -- -- -- -- -- -- -- -- -- -- -- - -
   1   |   17    1    2    5   18    9   11   19   13    8
   2   |   16   20   12    7   10    4   14    6   15    3

 rep  2 - -- -- -- -- -- -- -- -- -- -- -- -- -- -- -- - -
 plot      1    2    3    4    5    6    7    8    9   10
 block +- -- -- -- -- -- -- -- -- -- -- -- -- -- -- -- - -
   1   |   16   19   11   14   20    2    5   10   18    7
   2   |    4    1   13    9    8   12   17    3    6   15

Randomization 92

Random number seed for randomization = 23438

Blocks of the design printed in rows

 rep  1 - -- -- -- -- -- -- -- -- -- -- -- -- -- -- -- - -
 plot      1    2    3    4    5    6    7    8    9   10
 block +- -- -- -- -- -- -- -- -- -- -- -- -- -- -- -- - -
   1   |    6    4   19   12    9    5   14    1    7   20
   2   |   18   17    2   15   11    3   13   10    8   16

 rep  2 - -- -- -- -- -- -- -- -- -- -- -- -- -- -- -- - -
 plot      1    2    3    4    5    6    7    8    9   10
 block +- -- -- -- -- -- -- -- -- -- -- -- -- -- -- -- - -
   1   |   16   13    1    7   18   19    9    2   10    6
   2   |    8   17   11   12   14   20    4   15    5    3

Randomization 93

Random number seed for randomization = 28512

Blocks of the design printed in rows

 rep  1 - -- -- -- -- -- -- -- -- -- -- -- -- -- -- -- - -
 plot      1    2    3    4    5    6    7    8    9   10
 block +- -- -- -- -- -- -- -- -- -- -- -- -- -- -- -- - -
   1   |   11   15    6    5    4   18    8   13   14   16
   2   |    1   17    2   19   10   12    3    9   20    7

 rep  2 - -- -- -- -- -- -- -- -- -- -- -- -- -- -- -- - -
 plot      1    2    3    4    5    6    7    8    9   10
 block +- -- -- -- -- -- -- -- -- -- -- -- -- -- -- -- - -
   1   |   17    7    4   12    5    6   13    8   10   19
   2   |    2   15   20   14    1    9   16   11    3   18

Randomization 94

Random number seed for randomization = 19655

Blocks of the design printed in rows

 rep  1 - -- -- -- -- -- -- -- -- -- -- -- -- -- -- -- - -
 plot      1    2    3    4    5    6    7    8    9   10
 block +- -- -- -- -- -- -- -- -- -- -- -- -- -- -- -- - -
   1   |   10    9    1    6    8   15   13    3   12   14
   2   |   20   17   18   16    5    4   19    2   11    7

 rep  2 - -- -- -- -- -- -- -- -- -- -- -- -- -- -- -- - -
 plot      1    2    3    4    5    6    7    8    9   10
 block +- -- -- -- -- -- -- -- -- -- -- -- -- -- -- -- - -
   1   |   10   14    3   19   16   11   15    4    9    7
   2   |    8   18    2    6    5    1   17   12   13   20

Randomization 95

Random number seed for randomization = 19745

Blocks of the design printed in rows

 rep  1 - -- -- -- -- -- -- -- -- -- -- -- -- -- -- -- - -
 plot      1    2    3    4    5    6    7    8    9   10
 block +- -- -- -- -- -- -- -- -- -- -- -- -- -- -- -- - -
   1   |    3   19   12   13   18   16    4    1   11    5
   2   |    8   20   10    9    2    6   15   14    7   17

 rep  2 - -- -- -- -- -- -- -- -- -- -- -- -- -- -- -- - -
 plot      1    2    3    4    5    6    7    8    9   10
 block +- -- -- -- -- -- -- -- -- -- -- -- -- -- -- -- - -
   1   |    4    2   17   11   18   14    6   12   10   19
   2   |   15    1   13    7   20    9    5    3   16    8

Randomization 96

Random number seed for randomization = 23643

Blocks of the design printed in rows

 rep  1 - -- -- -- -- -- -- -- -- -- -- -- -- -- -- -- - -
 plot      1    2    3    4    5    6    7    8    9   10
 block +- -- -- -- -- -- -- -- -- -- -- -- -- -- -- -- - -
   1   |   12    5   16   19    9    1    4    6   18   15
   2   |   10   20   13    8   14   11    3    2   17    7

 rep  2 - -- -- -- -- -- -- -- -- -- -- -- -- -- -- -- - -
 plot      1    2    3    4    5    6    7    8    9   10
 block +- -- -- -- -- -- -- -- -- -- -- -- -- -- -- -- - -
   1   |    7   11    9    5    6   13   17   14    4   19
   2   |   20    8   18    3   15   12   10    1   16    2

Randomization 97

Random number seed for randomization = 11906

Blocks of the design printed in rows

 rep  1 - -- -- -- -- -- -- -- -- -- -- -- -- -- -- -- - -
 plot      1    2    3    4    5    6    7    8    9   10
 block +- -- -- -- -- -- -- -- -- -- -- -- -- -- -- -- - -
   1   |    7    5   17    1    9    2   19   13   20   16
   2   |   14   18    6   10   11    4    8    3   15   12

 rep  2 - -- -- -- -- -- -- -- -- -- -- -- -- -- -- -- - -
 plot      1    2    3    4    5    6    7    8    9   10
 block +- -- -- -- -- -- -- -- -- -- -- -- -- -- -- -- - -
   1   |    9    4    6   11   17   12    1   16   10   20
   2   |    8   15    3   13    2   14    5   18   19    7

Randomization 98

Random number seed for randomization = 18314

Blocks of the design printed in rows

 rep  1 - -- -- -- -- -- -- -- -- -- -- -- -- -- -- -- - -
 plot      1    2    3    4    5    6    7    8    9   10
 block +- -- -- -- -- -- -- -- -- -- -- -- -- -- -- -- - -
   1   |   11    8    9    2    3    6   14    5   18   19
   2   |    1    4   13   12    7   20   16   17   10   15

 rep  2 - -- -- -- -- -- -- -- -- -- -- -- -- -- -- -- - -
 plot      1    2    3    4    5    6    7    8    9   10
 block +- -- -- -- -- -- -- -- -- -- -- -- -- -- -- -- - -
   1   |   10    1    9    5    7   18   17    2   16    3
   2   |   19   12    4   15   11   14   20    8   13    6

Randomization 99

Random number seed for randomization = 20639

Blocks of the design printed in rows

 rep  1 - -- -- -- -- -- -- -- -- -- -- -- -- -- -- -- - -
 plot      1    2    3    4    5    6    7    8    9   10
 block +- -- -- -- -- -- -- -- -- -- -- -- -- -- -- -- - -
   1   |    1   13   15   18   14   12    3   20    6    8
   2   |   16   19    4    5    7    9   10   11   17    2

 rep  2 - -- -- -- -- -- -- -- -- -- -- -- -- -- -- -- - -
 plot      1    2    3    4    5    6    7    8    9   10
 block +- -- -- -- -- -- -- -- -- -- -- -- -- -- -- -- - -
   1   |    5   17   18    7    6   15   11   19   12    3
   2   |   16   13    8    2    9    4   10   14    1   20

Randomization 100

Random number seed for randomization = 12125

Blocks of the design printed in rows

 rep  1 - -- -- -- -- -- -- -- -- -- -- -- -- -- -- -- - -
 plot      1    2    3    4    5    6    7    8    9   10
 block +- -- -- -- -- -- -- -- -- -- -- -- -- -- -- -- - -
   1   |   15   18   16    4   14    7    8   17    1   12
   2   |    2    5   13   19    9   11   10   20    3    6

 rep  2 - -- -- -- -- -- -- -- -- -- -- -- -- -- -- -- - -
 plot      1    2    3    4    5    6    7    8    9   10
 block +- -- -- -- -- -- -- -- -- -- -- -- -- -- -- -- - -
   1   |   19    6   20   13   14   18   15    7    9   16
   2   |    4   17   11    8   10    5    1   12    3    2

Randomization 101

Random number seed for randomization = 10324

Blocks of the design printed in rows

 rep  1 - -- -- -- -- -- -- -- -- -- -- -- -- -- -- -- - -
 plot      1    2    3    4    5    6    7    8    9   10
 block +- -- -- -- -- -- -- -- -- -- -- -- -- -- -- -- - -
   1   |   18    6    5    1    4   10    7    9   11   19
   2   |   13   20    2   12    8   17   15   14    3   16

 rep  2 - -- -- -- -- -- -- -- -- -- -- -- -- -- -- -- - -
 plot      1    2    3    4    5    6    7    8    9   10
 block +- -- -- -- -- -- -- -- -- -- -- -- -- -- -- -- - -
   1   |    4    1   10   17   11   20   13    7   15   14
   2   |   19   16    2    9   12    3    6   18    5    8

Randomization 102

Random number seed for randomization = 27701

Blocks of the design printed in rows

 rep  1 - -- -- -- -- -- -- -- -- -- -- -- -- -- -- -- - -
 plot      1    2    3    4    5    6    7    8    9   10
 block +- -- -- -- -- -- -- -- -- -- -- -- -- -- -- -- - -
   1   |   11   20    2   12   16   17    4    8   18    6
   2   |   10    1   19    5   14   13    7    9    3   15

 rep  2 - -- -- -- -- -- -- -- -- -- -- -- -- -- -- -- - -
 plot      1    2    3    4    5    6    7    8    9   10
 block +- -- -- -- -- -- -- -- -- -- -- -- -- -- -- -- - -
   1   |    3    9    2   13   18    7    5   11    4    6
   2   |   14   19   15   12   20    8    1   16   17   10

Randomization 103

Random number seed for randomization = 14380

Blocks of the design printed in rows

 rep  1 - -- -- -- -- -- -- -- -- -- -- -- -- -- -- -- - -
 plot      1    2    3    4    5    6    7    8    9   10
 block +- -- -- -- -- -- -- -- -- -- -- -- -- -- -- -- - -
   1   |   20    2    5   19   10    4    3    7   12   15
   2   |    1   16   14   11    9   18    6   13   17    8

 rep  2 - -- -- -- -- -- -- -- -- -- -- -- -- -- -- -- - -
 plot      1    2    3    4    5    6    7    8    9   10
 block +- -- -- -- -- -- -- -- -- -- -- -- -- -- -- -- - -
   1   |    7    8   18    4    5   12    1   13   16    2
   2   |   19   20   11   17    9    3    6   14   10   15

Randomization 104

Random number seed for randomization = 24264

Blocks of the design printed in rows

 rep  1 - -- -- -- -- -- -- -- -- -- -- -- -- -- -- -- - -
 plot      1    2    3    4    5    6    7    8    9   10
 block +- -- -- -- -- -- -- -- -- -- -- -- -- -- -- -- - -
   1   |   12   19   11    8    7    3   14    5   16   20
   2   |   15    2    4    1    9   17   18   10   13    6

 rep  2 - -- -- -- -- -- -- -- -- -- -- -- -- -- -- -- - -
 plot      1    2    3    4    5    6    7    8    9   10
 block +- -- -- -- -- -- -- -- -- -- -- -- -- -- -- -- - -
   1   |    1   10   20    8    2    5    9   17   11    7
   2   |   19    4   14    3   16   15   12   18    6   13

Randomization 105

Random number seed for randomization = 12591

Blocks of the design printed in rows

 rep  1 - -- -- -- -- -- -- -- -- -- -- -- -- -- -- -- - -
 plot      1    2    3    4    5    6    7    8    9   10
 block +- -- -- -- -- -- -- -- -- -- -- -- -- -- -- -- - -
   1   |    4   11   15    2   14   10    8    9    3    1
   2   |   12    6   18   13   19   20   17    7   16    5

 rep  2 - -- -- -- -- -- -- -- -- -- -- -- -- -- -- -- - -
 plot      1    2    3    4    5    6    7    8    9   10
 block +- -- -- -- -- -- -- -- -- -- -- -- -- -- -- -- - -
   1   |    4   19   16    6   10    5   12    3    2    9
   2   |    1    8   14   17   15    7   13   18   20   11

Randomization 106

Random number seed for randomization = 11577

Blocks of the design printed in rows

 rep  1 - -- -- -- -- -- -- -- -- -- -- -- -- -- -- -- - -
 plot      1    2    3    4    5    6    7    8    9   10
 block +- -- -- -- -- -- -- -- -- -- -- -- -- -- -- -- - -
   1   |   20    8   10   14   16   19    3   15    6    5
   2   |    9    7   11    1    4   18   17   13    2   12

 rep  2 - -- -- -- -- -- -- -- -- -- -- -- -- -- -- -- - -
 plot      1    2    3    4    5    6    7    8    9   10
 block +- -- -- -- -- -- -- -- -- -- -- -- -- -- -- -- - -
   1   |    4    7   15   10   14   17   16    9   19    1
   2   |   18    2   20    8   11   13    3    5    6   12

Randomization 107

Random number seed for randomization = 28820

Blocks of the design printed in rows

 rep  1 - -- -- -- -- -- -- -- -- -- -- -- -- -- -- -- - -
 plot      1    2    3    4    5    6    7    8    9   10
 block +- -- -- -- -- -- -- -- -- -- -- -- -- -- -- -- - -
   1   |   13   12   10    1   11    6    8   19    4    9
   2   |   14   16    7   20    2   17    3   18   15    5

 rep  2 - -- -- -- -- -- -- -- -- -- -- -- -- -- -- -- - -
 plot      1    2    3    4    5    6    7    8    9   10
 block +- -- -- -- -- -- -- -- -- -- -- -- -- -- -- -- - -
   1   |   19   12    4   10    2    5   17    9   18    3
   2   |    6   15   13    8   11   20    1    7   14   16

Randomization 108

Random number seed for randomization = 12608

Blocks of the design printed in rows

 rep  1 - -- -- -- -- -- -- -- -- -- -- -- -- -- -- -- - -
 plot      1    2    3    4    5    6    7    8    9   10
 block +- -- -- -- -- -- -- -- -- -- -- -- -- -- -- -- - -
   1   |   12   10    4   20    9   18    1   15   16   11
   2   |   19    8    2    7   14    6   13    3   17    5

 rep  2 - -- -- -- -- -- -- -- -- -- -- -- -- -- -- -- - -
 plot      1    2    3    4    5    6    7    8    9   10
 block +- -- -- -- -- -- -- -- -- -- -- -- -- -- -- -- - -
   1   |   10    2    8    9    5   19    1   20   12   17
   2   |    7   18   16    4   13    6   14   15    3   11

Randomization 109

Random number seed for randomization = 29062

Blocks of the design printed in rows

 rep  1 - -- -- -- -- -- -- -- -- -- -- -- -- -- -- -- - -
 plot      1    2    3    4    5    6    7    8    9   10
 block +- -- -- -- -- -- -- -- -- -- -- -- -- -- -- -- - -
   1   |   20   18    8    5   17    6   10    7   15    1
   2   |   19    2   13   16   14   12   11    9    3    4

 rep  2 - -- -- -- -- -- -- -- -- -- -- -- -- -- -- -- - -
 plot      1    2    3    4    5    6    7    8    9   10
 block +- -- -- -- -- -- -- -- -- -- -- -- -- -- -- -- - -
   1   |   15    4    5   17   16    9   18    8   12    2
   2   |   11    6   20   10   14   13   19    1    3    7

Randomization 110

Random number seed for randomization = 7071

Blocks of the design printed in rows

 rep  1 - -- -- -- -- -- -- -- -- -- -- -- -- -- -- -- - -
 plot      1    2    3    4    5    6    7    8    9   10
 block +- -- -- -- -- -- -- -- -- -- -- -- -- -- -- -- - -
   1   |   12   11    2    9   19    3   15    6   18    7
   2   |    5   17    1   13    8   20    4   16   10   14

 rep  2 - -- -- -- -- -- -- -- -- -- -- -- -- -- -- -- - -
 plot      1    2    3    4    5    6    7    8    9   10
 block +- -- -- -- -- -- -- -- -- -- -- -- -- -- -- -- - -
   1   |    6    9    8   10   20   16   15   19    7    5
   2   |   11   14    3   13   18    4    2   17   12    1

Randomization 111

Random number seed for randomization = 12765

Blocks of the design printed in rows

 rep  1 - -- -- -- -- -- -- -- -- -- -- -- -- -- -- -- - -
 plot      1    2    3    4    5    6    7    8    9   10
 block +- -- -- -- -- -- -- -- -- -- -- -- -- -- -- -- - -
   1   |   18   17   19    8    7   20    3    6   11   12
   2   |   14   13   16   15    5    1    4   10    2    9

 rep  2 - -- -- -- -- -- -- -- -- -- -- -- -- -- -- -- - -
 plot      1    2    3    4    5    6    7    8    9   10
 block +- -- -- -- -- -- -- -- -- -- -- -- -- -- -- -- - -
   1   |    9   18   17   15   16    7   20    6    4   10
   2   |   11   14   19    1   13    2    5    8    3   12

Randomization 112

Random number seed for randomization = 1638

Blocks of the design printed in rows

 rep  1 - -- -- -- -- -- -- -- -- -- -- -- -- -- -- -- - -
 plot      1    2    3    4    5    6    7    8    9   10
 block +- -- -- -- -- -- -- -- -- -- -- -- -- -- -- -- - -
   1   |   20    1    3    7   14   13    9   16   12   17
   2   |    6   19   15    4    5    8    2   10   11   18

 rep  2 - -- -- -- -- -- -- -- -- -- -- -- -- -- -- -- - -
 plot      1    2    3    4    5    6    7    8    9   10
 block +- -- -- -- -- -- -- -- -- -- -- -- -- -- -- -- - -
   1   |    5    8    9   20   19   15   13    4    1   12
   2   |   16    3   18    2    7    6   17   10   14   11

Randomization 113

Random number seed for randomization = 8983

Blocks of the design printed in rows

 rep  1 - -- -- -- -- -- -- -- -- -- -- -- -- -- -- -- - -
 plot      1    2    3    4    5    6    7    8    9   10
 block +- -- -- -- -- -- -- -- -- -- -- -- -- -- -- -- - -
   1   |    9    5    1    6   15    3   11    4   16   14
   2   |   10   19   20    7   17   18    2   13    8   12

 rep  2 - -- -- -- -- -- -- -- -- -- -- -- -- -- -- -- - -
 plot      1    2    3    4    5    6    7    8    9   10
 block +- -- -- -- -- -- -- -- -- -- -- -- -- -- -- -- - -
   1   |   15    3    6   19    9    4    7   13   20   10
   2   |   14    1    5   18   17    8   11   12   16    2

Randomization 114

Random number seed for randomization = 28595

Blocks of the design printed in rows

 rep  1 - -- -- -- -- -- -- -- -- -- -- -- -- -- -- -- - -
 plot      1    2    3    4    5    6    7    8    9   10
 block +- -- -- -- -- -- -- -- -- -- -- -- -- -- -- -- - -
   1   |   10   19   20    2    4   15   16   12    8   17
   2   |   18    9    1   14   11   13    3    5    6    7

 rep  2 - -- -- -- -- -- -- -- -- -- -- -- -- -- -- -- - -
 plot      1    2    3    4    5    6    7    8    9   10
 block +- -- -- -- -- -- -- -- -- -- -- -- -- -- -- -- - -
   1   |    7    1    9    5   10   17   15   18    4   12
   2   |   11   13   16   20    8   14   19    2    3    6

Randomization 115

Random number seed for randomization = 2862

Blocks of the design printed in rows

 rep  1 - -- -- -- -- -- -- -- -- -- -- -- -- -- -- -- - -
 plot      1    2    3    4    5    6    7    8    9   10
 block +- -- -- -- -- -- -- -- -- -- -- -- -- -- -- -- - -
   1   |    9    2    3    6    1   11   16    7   18   15
   2   |   12   14   19    4   20   10   13   17    5    8

 rep  2 - -- -- -- -- -- -- -- -- -- -- -- -- -- -- -- - -
 plot      1    2    3    4    5    6    7    8    9   10
 block +- -- -- -- -- -- -- -- -- -- -- -- -- -- -- -- - -
   1   |    3   18   19   11    6   10   17    5   15    4
   2   |    2   12   14   20   13    8    9   16    1    7

Randomization 116

Random number seed for randomization = 22682

Blocks of the design printed in rows

 rep  1 - -- -- -- -- -- -- -- -- -- -- -- -- -- -- -- - -
 plot      1    2    3    4    5    6    7    8    9   10
 block +- -- -- -- -- -- -- -- -- -- -- -- -- -- -- -- - -
   1   |    1    9   17    8    2   13   19   11    4    6
   2   |   16   18    3   12   15    7   20    5   14   10

 rep  2 - -- -- -- -- -- -- -- -- -- -- -- -- -- -- -- - -
 plot      1    2    3    4    5    6    7    8    9   10
 block +- -- -- -- -- -- -- -- -- -- -- -- -- -- -- -- - -
   1   |   14    8    3   10   16    7    1    9   17   11
   2   |   18   15    5   13   19    4    2   12   20    6

Randomization 117

Random number seed for randomization = 21978

Blocks of the design printed in rows

 rep  1 - -- -- -- -- -- -- -- -- -- -- -- -- -- -- -- - -
 plot      1    2    3    4    5    6    7    8    9   10
 block +- -- -- -- -- -- -- -- -- -- -- -- -- -- -- -- - -
   1   |   18    6   16   12    7   20   13   17   14    3
   2   |   15    8   19    5   10    9   11    2    1    4

 rep  2 - -- -- -- -- -- -- -- -- -- -- -- -- -- -- -- - -
 plot      1    2    3    4    5    6    7    8    9   10
 block +- -- -- -- -- -- -- -- -- -- -- -- -- -- -- -- - -
   1   |   10    2   12    3    9    7    1   18    4   16
   2   |    5    8   19    6   11   15   17   20   14   13

Randomization 118

Random number seed for randomization = 5319

Blocks of the design printed in rows

 rep  1 - -- -- -- -- -- -- -- -- -- -- -- -- -- -- -- - -
 plot      1    2    3    4    5    6    7    8    9   10
 block +- -- -- -- -- -- -- -- -- -- -- -- -- -- -- -- - -
   1   |    8    7   19   20   14   16   18    2   12   13
   2   |   11    3    6   17    4    1   10    9   15    5

 rep  2 - -- -- -- -- -- -- -- -- -- -- -- -- -- -- -- - -
 plot      1    2    3    4    5    6    7    8    9   10
 block +- -- -- -- -- -- -- -- -- -- -- -- -- -- -- -- - -
   1   |    9   13    6   14   10    1   18   16    4    7
   2   |   17   20    3    2   12   19   11   15    8    5

Randomization 119

Random number seed for randomization = 11148

Blocks of the design printed in rows

 rep  1 - -- -- -- -- -- -- -- -- -- -- -- -- -- -- -- - -
 plot      1    2    3    4    5    6    7    8    9   10
 block +- -- -- -- -- -- -- -- -- -- -- -- -- -- -- -- - -
   1   |    5   13    8   16   10   20   12   18    2   14
   2   |   15    6   19   11    3    1    7   17    4    9

 rep  2 - -- -- -- -- -- -- -- -- -- -- -- -- -- -- -- - -
 plot      1    2    3    4    5    6    7    8    9   10
 block +- -- -- -- -- -- -- -- -- -- -- -- -- -- -- -- - -
   1   |   14   17    5    1    3    6   18    8   20    4
   2   |   12   16   15    9   11    7   13   19    2   10

Randomization 120

Random number seed for randomization = 5868

Blocks of the design printed in rows

 rep  1 - -- -- -- -- -- -- -- -- -- -- -- -- -- -- -- - -
 plot      1    2    3    4    5    6    7    8    9   10
 block +- -- -- -- -- -- -- -- -- -- -- -- -- -- -- -- - -
   1   |    5    8   20    2    6   17   13   12   19   15
   2   |   16    9   18    7   11    3   10   14    4    1

 rep  2 - -- -- -- -- -- -- -- -- -- -- -- -- -- -- -- - -
 plot      1    2    3    4    5    6    7    8    9   10
 block +- -- -- -- -- -- -- -- -- -- -- -- -- -- -- -- - -
   1   |    9   18    7   13   17    6   15   14   16    5
   2   |   19    1    4    2    8   11   12    3   10   20

Randomization 121

Random number seed for randomization = 28375

Blocks of the design printed in rows

 rep  1 - -- -- -- -- -- -- -- -- -- -- -- -- -- -- -- - -
 plot      1    2    3    4    5    6    7    8    9   10
 block +- -- -- -- -- -- -- -- -- -- -- -- -- -- -- -- - -
   1   |    3    1   12    7    8   11   18   20   15    5
   2   |   13    2    6   19   17   16   10   14    4    9

 rep  2 - -- -- -- -- -- -- -- -- -- -- -- -- -- -- -- - -
 plot      1    2    3    4    5    6    7    8    9   10
 block +- -- -- -- -- -- -- -- -- -- -- -- -- -- -- -- - -
   1   |   14   19    4   12   20   18    6    3   11   16
   2   |   17   10    7    5    9   13   15    8    1    2

Randomization 122

Random number seed for randomization = 7895

Blocks of the design printed in rows

 rep  1 - -- -- -- -- -- -- -- -- -- -- -- -- -- -- -- - -
 plot      1    2    3    4    5    6    7    8    9   10
 block +- -- -- -- -- -- -- -- -- -- -- -- -- -- -- -- - -
   1   |   16    8    2    7    5   12   15   10   14   20
   2   |    1    9    4    3    6   18   13   17   19   11

 rep  2 - -- -- -- -- -- -- -- -- -- -- -- -- -- -- -- - -
 plot      1    2    3    4    5    6    7    8    9   10
 block +- -- -- -- -- -- -- -- -- -- -- -- -- -- -- -- - -
   1   |   10    1    5   17   19    7    2    6    8   18
   2   |    4   16   12    3   14    9   11   15   13   20

Randomization 123

Random number seed for randomization = 23700

Blocks of the design printed in rows

 rep  1 - -- -- -- -- -- -- -- -- -- -- -- -- -- -- -- - -
 plot      1    2    3    4    5    6    7    8    9   10
 block +- -- -- -- -- -- -- -- -- -- -- -- -- -- -- -- - -
   1   |    2    6    5   19   12   14    3   15   16    7
   2   |   17    8   11    4   13   20    1    9   18   10

 rep  2 - -- -- -- -- -- -- -- -- -- -- -- -- -- -- -- - -
 plot      1    2    3    4    5    6    7    8    9   10
 block +- -- -- -- -- -- -- -- -- -- -- -- -- -- -- -- - -
   1   |   16   18   15   14   20    3    7   13   10   17
   2   |    8    1   12   19    9    5   11    2    4    6

Randomization 124

Random number seed for randomization = 16559

Blocks of the design printed in rows

 rep  1 - -- -- -- -- -- -- -- -- -- -- -- -- -- -- -- - -
 plot      1    2    3    4    5    6    7    8    9   10
 block +- -- -- -- -- -- -- -- -- -- -- -- -- -- -- -- - -
   1   |   16    7    5   13   17   12    1   19    3   10
   2   |   14    4   11   18    9    8   15   20    2    6

 rep  2 - -- -- -- -- -- -- -- -- -- -- -- -- -- -- -- - -
 plot      1    2    3    4    5    6    7    8    9   10
 block +- -- -- -- -- -- -- -- -- -- -- -- -- -- -- -- - -
   1   |   16    2   15    4   19    8   17    6   10    7
   2   |    3    1    9   12   20    5   14   13   11   18

Randomization 125

Random number seed for randomization = 10153

Blocks of the design printed in rows

 rep  1 - -- -- -- -- -- -- -- -- -- -- -- -- -- -- -- - -
 plot      1    2    3    4    5    6    7    8    9   10
 block +- -- -- -- -- -- -- -- -- -- -- -- -- -- -- -- - -
   1   |   16    8   12   11    9   10   18   19   13   17
   2   |   20    5   14    6    1    7   15    2    4    3

 rep  2 - -- -- -- -- -- -- -- -- -- -- -- -- -- -- -- - -
 plot      1    2    3    4    5    6    7    8    9   10
 block +- -- -- -- -- -- -- -- -- -- -- -- -- -- -- -- - -
   1   |   13    9   11    6    1    7   12    4   14   17
   2   |   16   15    5   20   18    8   19   10    2    3

Randomization 126

Random number seed for randomization = 13740

Blocks of the design printed in rows

 rep  1 - -- -- -- -- -- -- -- -- -- -- -- -- -- -- -- - -
 plot      1    2    3    4    5    6    7    8    9   10
 block +- -- -- -- -- -- -- -- -- -- -- -- -- -- -- -- - -
   1   |   17    4   12   14    8    7   18   19    3    1
   2   |   20    9   10   11   13    2   16    5    6   15

 rep  2 - -- -- -- -- -- -- -- -- -- -- -- -- -- -- -- - -
 plot      1    2    3    4    5    6    7    8    9   10
 block +- -- -- -- -- -- -- -- -- -- -- -- -- -- -- -- - -
   1   |   20    4    6   15    1   16    7   18    2    3
   2   |   10   11    5   12   19   13   14   17    8    9

Randomization 127

Random number seed for randomization = 182

Blocks of the design printed in rows

 rep  1 - -- -- -- -- -- -- -- -- -- -- -- -- -- -- -- - -
 plot      1    2    3    4    5    6    7    8    9   10
 block +- -- -- -- -- -- -- -- -- -- -- -- -- -- -- -- - -
   1   |    7    9    3    8    6   20    1   13   16   19
   2   |    5    4   12   17   10   11   14   15    2   18

 rep  2 - -- -- -- -- -- -- -- -- -- -- -- -- -- -- -- - -
 plot      1    2    3    4    5    6    7    8    9   10
 block +- -- -- -- -- -- -- -- -- -- -- -- -- -- -- -- - -
   1   |    9    5    3   15    6    4   18    2    7   16
   2   |   12   17   13   10   14   20    8    1   19   11

Randomization 128

Random number seed for randomization = 30382

Blocks of the design printed in rows

 rep  1 - -- -- -- -- -- -- -- -- -- -- -- -- -- -- -- - -
 plot      1    2    3    4    5    6    7    8    9   10
 block +- -- -- -- -- -- -- -- -- -- -- -- -- -- -- -- - -
   1   |    1   17    5    9    4   14   19    6    2   10
   2   |    7   15   13   16   11    3   18   20    8   12

 rep  2 - -- -- -- -- -- -- -- -- -- -- -- -- -- -- -- - -
 plot      1    2    3    4    5    6    7    8    9   10
 block +- -- -- -- -- -- -- -- -- -- -- -- -- -- -- -- - -
   1   |   17   16    9    6    7   15    3    5   18    4
   2   |   13   14   19    8    1   10   20   11   12    2

Randomization 129

Random number seed for randomization = 9636

Blocks of the design printed in rows

 rep  1 - -- -- -- -- -- -- -- -- -- -- -- -- -- -- -- - -
 plot      1    2    3    4    5    6    7    8    9   10
 block +- -- -- -- -- -- -- -- -- -- -- -- -- -- -- -- - -
   1   |    2    5    6   11    7   20   16   10   17   18
   2   |   14   15    4    1   13   12    8    9    3   19

 rep  2 - -- -- -- -- -- -- -- -- -- -- -- -- -- -- -- - -
 plot      1    2    3    4    5    6    7    8    9   10
 block +- -- -- -- -- -- -- -- -- -- -- -- -- -- -- -- - -
   1   |    9   10    3   19    5   11    2   15    4    7
   2   |    1   12   18   16    8    6   13   20   17   14

Randomization 130

Random number seed for randomization = 25570

Blocks of the design printed in rows

 rep  1 - -- -- -- -- -- -- -- -- -- -- -- -- -- -- -- - -
 plot      1    2    3    4    5    6    7    8    9   10
 block +- -- -- -- -- -- -- -- -- -- -- -- -- -- -- -- - -
   1   |    6    5    9    1    3    2   18   10   20   15
   2   |   13   16   11   17    7    8    4   14   12   19

 rep  2 - -- -- -- -- -- -- -- -- -- -- -- -- -- -- -- - -
 plot      1    2    3    4    5    6    7    8    9   10
 block +- -- -- -- -- -- -- -- -- -- -- -- -- -- -- -- - -
   1   |    4    3    7    9    6    8   11   17   20    1
   2   |   19   15   10    5   13   18    2   14   12   16

Randomization 131

Random number seed for randomization = 6540

Blocks of the design printed in rows

 rep  1 - -- -- -- -- -- -- -- -- -- -- -- -- -- -- -- - -
 plot      1    2    3    4    5    6    7    8    9   10
 block +- -- -- -- -- -- -- -- -- -- -- -- -- -- -- -- - -
   1   |   10   14   12   19    5    4   18    9   11    7
   2   |   17   15    2    8    3    6   16   20   13    1

 rep  2 - -- -- -- -- -- -- -- -- -- -- -- -- -- -- -- - -
 plot      1    2    3    4    5    6    7    8    9   10
 block +- -- -- -- -- -- -- -- -- -- -- -- -- -- -- -- - -
   1   |   14   19    2    3   16   12    9    6   10    1
   2   |    7   17    4   11   15   18    5   13    8   20

Randomization 132

Random number seed for randomization = 15978

Blocks of the design printed in rows

 rep  1 - -- -- -- -- -- -- -- -- -- -- -- -- -- -- -- - -
 plot      1    2    3    4    5    6    7    8    9   10
 block +- -- -- -- -- -- -- -- -- -- -- -- -- -- -- -- - -
   1   |   17   18    2    9   12    7    8    3    5   16
   2   |   15   13    6   14   20   10    4    1   19   11

 rep  2 - -- -- -- -- -- -- -- -- -- -- -- -- -- -- -- - -
 plot      1    2    3    4    5    6    7    8    9   10
 block +- -- -- -- -- -- -- -- -- -- -- -- -- -- -- -- - -
   1   |   19   13   12    7    2    5   15    8   20   10
   2   |   17   18    1   14   16   11    3    9    4    6

Randomization 133

Random number seed for randomization = 29405

Blocks of the design printed in rows

 rep  1 - -- -- -- -- -- -- -- -- -- -- -- -- -- -- -- - -
 plot      1    2    3    4    5    6    7    8    9   10
 block +- -- -- -- -- -- -- -- -- -- -- -- -- -- -- -- - -
   1   |   20    6   18    4    3    2    8   19   10   13
   2   |   14   15    9    1   12   16   11    5   17    7

 rep  2 - -- -- -- -- -- -- -- -- -- -- -- -- -- -- -- - -
 plot      1    2    3    4    5    6    7    8    9   10
 block +- -- -- -- -- -- -- -- -- -- -- -- -- -- -- -- - -
   1   |    2   12    4   17   19    1    5    7   13   18
   2   |   11    3   20   16   14    9    8    6   15   10

Randomization 134

Random number seed for randomization = 5181

Blocks of the design printed in rows

 rep  1 - -- -- -- -- -- -- -- -- -- -- -- -- -- -- -- - -
 plot      1    2    3    4    5    6    7    8    9   10
 block +- -- -- -- -- -- -- -- -- -- -- -- -- -- -- -- - -
   1   |    5   11   18   20    7    9   15   17   10    4
   2   |    8    3   19   12    1   13   16   14    6    2

 rep  2 - -- -- -- -- -- -- -- -- -- -- -- -- -- -- -- - -
 plot      1    2    3    4    5    6    7    8    9   10
 block +- -- -- -- -- -- -- -- -- -- -- -- -- -- -- -- - -
   1   |    1    2   17   11    3   20    4    5   16    8
   2   |   14   12   13    7   10   19    6    9   15   18

Randomization 135

Random number seed for randomization = 29200

Blocks of the design printed in rows

 rep  1 - -- -- -- -- -- -- -- -- -- -- -- -- -- -- -- - -
 plot      1    2    3    4    5    6    7    8    9   10
 block +- -- -- -- -- -- -- -- -- -- -- -- -- -- -- -- - -
   1   |   13   19   11   16    3    2   14   10    9    7
   2   |   18    6    4   12   17   20    8    5   15    1

 rep  2 - -- -- -- -- -- -- -- -- -- -- -- -- -- -- -- - -
 plot      1    2    3    4    5    6    7    8    9   10
 block +- -- -- -- -- -- -- -- -- -- -- -- -- -- -- -- - -
   1   |    6   20   11   18   10   14   19    8   13   12
   2   |    7    5    9    2   17    3   15    1    4   16

Randomization 136

Random number seed for randomization = 21787

Blocks of the design printed in rows

 rep  1 - -- -- -- -- -- -- -- -- -- -- -- -- -- -- -- - -
 plot      1    2    3    4    5    6    7    8    9   10
 block +- -- -- -- -- -- -- -- -- -- -- -- -- -- -- -- - -
   1   |   13   19    9   14    6    4   15   18    1    2
   2   |    7   16    8   17    5   20    3   11   12   10

 rep  2 - -- -- -- -- -- -- -- -- -- -- -- -- -- -- -- - -
 plot      1    2    3    4    5    6    7    8    9   10
 block +- -- -- -- -- -- -- -- -- -- -- -- -- -- -- -- - -
   1   |   20    1   17   14    4   11   15   12   19   10
   2   |    5    6   13   16    3    7   18    8    9    2

Randomization 137

Random number seed for randomization = 30541

Blocks of the design printed in rows

 rep  1 - -- -- -- -- -- -- -- -- -- -- -- -- -- -- -- - -
 plot      1    2    3    4    5    6    7    8    9   10
 block +- -- -- -- -- -- -- -- -- -- -- -- -- -- -- -- - -
   1   |   13   19   12   14   16   18    4    3   20   15
   2   |    5    8    1    2    6   17    7   11    9   10

 rep  2 - -- -- -- -- -- -- -- -- -- -- -- -- -- -- -- - -
 plot      1    2    3    4    5    6    7    8    9   10
 block +- -- -- -- -- -- -- -- -- -- -- -- -- -- -- -- - -
   1   |    9   20    7   11   19   15   17    4    1    3
   2   |    5   14   13   12    8    2    6   18   16   10

Randomization 138

Random number seed for randomization = 20893

Blocks of the design printed in rows

 rep  1 - -- -- -- -- -- -- -- -- -- -- -- -- -- -- -- - -
 plot      1    2    3    4    5    6    7    8    9   10
 block +- -- -- -- -- -- -- -- -- -- -- -- -- -- -- -- - -
   1   |   11   13   15   10   17   18    1    7    8    6
   2   |   14    5   20   16    2    3    9    4   19   12

 rep  2 - -- -- -- -- -- -- -- -- -- -- -- -- -- -- -- - -
 plot      1    2    3    4    5    6    7    8    9   10
 block +- -- -- -- -- -- -- -- -- -- -- -- -- -- -- -- - -
   1   |   17   10   15    8    3   19    5    9   12   13
   2   |    1   18    2    6    7   11   16   14   20    4

Randomization 139

Random number seed for randomization = 9292

Blocks of the design printed in rows

 rep  1 - -- -- -- -- -- -- -- -- -- -- -- -- -- -- -- - -
 plot      1    2    3    4    5    6    7    8    9   10
 block +- -- -- -- -- -- -- -- -- -- -- -- -- -- -- -- - -
   1   |    9   15   12   14    3   17    7    2    6   11
   2   |   10   20   13    5   19   16   18    4    8    1

 rep  2 - -- -- -- -- -- -- -- -- -- -- -- -- -- -- -- - -
 plot      1    2    3    4    5    6    7    8    9   10
 block +- -- -- -- -- -- -- -- -- -- -- -- -- -- -- -- - -
   1   |    9    7   15   18    4   12   13    8   20    6
   2   |   19    1    3   17    2    5   10   11   14   16

Randomization 140

Random number seed for randomization = 24504

Blocks of the design printed in rows

 rep  1 - -- -- -- -- -- -- -- -- -- -- -- -- -- -- -- - -
 plot      1    2    3    4    5    6    7    8    9   10
 block +- -- -- -- -- -- -- -- -- -- -- -- -- -- -- -- - -
   1   |   19    9    7   10   13    1   11    8   14    4
   2   |   12   20    6    2   17   16    3    5   15   18

 rep  2 - -- -- -- -- -- -- -- -- -- -- -- -- -- -- -- - -
 plot      1    2    3    4    5    6    7    8    9   10
 block +- -- -- -- -- -- -- -- -- -- -- -- -- -- -- -- - -
   1   |   16    2   17    4    3    8   19   10   12    9
   2   |   13   18    6   20    1   11   14    5   15    7

Randomization 141

Random number seed for randomization = 1142

Blocks of the design printed in rows

 rep  1 - -- -- -- -- -- -- -- -- -- -- -- -- -- -- -- - -
 plot      1    2    3    4    5    6    7    8    9   10
 block +- -- -- -- -- -- -- -- -- -- -- -- -- -- -- -- - -
   1   |   16    3    4    8   19   20    7    1   12    5
   2   |    6   10   11   15   14   18    9   13   17    2

 rep  2 - -- -- -- -- -- -- -- -- -- -- -- -- -- -- -- - -
 plot      1    2    3    4    5    6    7    8    9   10
 block +- -- -- -- -- -- -- -- -- -- -- -- -- -- -- -- - -
   1   |    9    1   16    2    7   11   19    5    6   15
   2   |    4   14   18   12   13    3    8   10   20   17

Randomization 142

Random number seed for randomization = 17353

Blocks of the design printed in rows

 rep  1 - -- -- -- -- -- -- -- -- -- -- -- -- -- -- -- - -
 plot      1    2    3    4    5    6    7    8    9   10
 block +- -- -- -- -- -- -- -- -- -- -- -- -- -- -- -- - -
   1   |   13    8    3    2   19   18    4   14   11    9
   2   |    1    6   10   17    5   20   12   16   15    7

 rep  2 - -- -- -- -- -- -- -- -- -- -- -- -- -- -- -- - -
 plot      1    2    3    4    5    6    7    8    9   10
 block +- -- -- -- -- -- -- -- -- -- -- -- -- -- -- -- - -
   1   |    7    3   15   20   18    1    9    4    6   11
   2   |   10    5    8   14   12   19    2   17   16   13

Randomization 143

Random number seed for randomization = 30712

Blocks of the design printed in rows

 rep  1 - -- -- -- -- -- -- -- -- -- -- -- -- -- -- -- - -
 plot      1    2    3    4    5    6    7    8    9   10
 block +- -- -- -- -- -- -- -- -- -- -- -- -- -- -- -- - -
   1   |   17   12   19   14    3    1    5   11    9    7
   2   |   16   15   18   20    6    8    2   10   13    4

 rep  2 - -- -- -- -- -- -- -- -- -- -- -- -- -- -- -- - -
 plot      1    2    3    4    5    6    7    8    9   10
 block +- -- -- -- -- -- -- -- -- -- -- -- -- -- -- -- - -
   1   |   17   16   20    2    8    9    7   11   13   14
   2   |    3    4   10    6    1   12   15   18   19    5

Randomization 144

Random number seed for randomization = 2085

Blocks of the design printed in rows

 rep  1 - -- -- -- -- -- -- -- -- -- -- -- -- -- -- -- - -
 plot      1    2    3    4    5    6    7    8    9   10
 block +- -- -- -- -- -- -- -- -- -- -- -- -- -- -- -- - -
   1   |    5    1    9   14   11    8   20    4   10    2
   2   |    3   13   19   18    7   12   15   16   17    6

 rep  2 - -- -- -- -- -- -- -- -- -- -- -- -- -- -- -- - -
 plot      1    2    3    4    5    6    7    8    9   10
 block +- -- -- -- -- -- -- -- -- -- -- -- -- -- -- -- - -
   1   |    3   11   10    5    2   20   17   13   12   15
   2   |   14    9   18    8   19   16    6    1    4    7

Randomization 145

Random number seed for randomization = 19608

Blocks of the design printed in rows

 rep  1 - -- -- -- -- -- -- -- -- -- -- -- -- -- -- -- - -
 plot      1    2    3    4    5    6    7    8    9   10
 block +- -- -- -- -- -- -- -- -- -- -- -- -- -- -- -- - -
   1   |   17    9   14    4    2    6   20   19   18   13
   2   |    1   11    8    5    3   12   15   16    7   10

 rep  2 - -- -- -- -- -- -- -- -- -- -- -- -- -- -- -- - -
 plot      1    2    3    4    5    6    7    8    9   10
 block +- -- -- -- -- -- -- -- -- -- -- -- -- -- -- -- - -
   1   |    2   10   16   19   13   11    3   17    9    5
   2   |    6   14    7   12   20    4   18    8    1   15

Randomization 146

Random number seed for randomization = 11884

Blocks of the design printed in rows

 rep  1 - -- -- -- -- -- -- -- -- -- -- -- -- -- -- -- - -
 plot      1    2    3    4    5    6    7    8    9   10
 block +- -- -- -- -- -- -- -- -- -- -- -- -- -- -- -- - -
   1   |   14   12   18    1   17    3    4    6    9   11
   2   |   15   13    2   16   20    5   19    8   10    7

 rep  2 - -- -- -- -- -- -- -- -- -- -- -- -- -- -- -- - -
 plot      1    2    3    4    5    6    7    8    9   10
 block +- -- -- -- -- -- -- -- -- -- -- -- -- -- -- -- - -
   1   |   16    4   15   19    9   12    3    8    7    1
   2   |   17   13    5   14   20   18   10    6    2   11

Randomization 147

Random number seed for randomization = 18817

Blocks of the design printed in rows

 rep  1 - -- -- -- -- -- -- -- -- -- -- -- -- -- -- -- - -
 plot      1    2    3    4    5    6    7    8    9   10
 block +- -- -- -- -- -- -- -- -- -- -- -- -- -- -- -- - -
   1   |   18   10    7   12   15    2    1   14    9    5
   2   |    6   17   16   13    3    4    8   11   20   19

 rep  2 - -- -- -- -- -- -- -- -- -- -- -- -- -- -- -- - -
 plot      1    2    3    4    5    6    7    8    9   10
 block +- -- -- -- -- -- -- -- -- -- -- -- -- -- -- -- - -
   1   |    5   20    2   17    1   14   16    4   11   12
   2   |   18    9    6   10   19    7   13    8    3   15

Randomization 148

Random number seed for randomization = 193

Blocks of the design printed in rows

 rep  1 - -- -- -- -- -- -- -- -- -- -- -- -- -- -- -- - -
 plot      1    2    3    4    5    6    7    8    9   10
 block +- -- -- -- -- -- -- -- -- -- -- -- -- -- -- -- - -
   1   |    2   17    5   11    9   13    6    4   16    8
   2   |    1    7   14   20   19   15   12   10    3   18

 rep  2 - -- -- -- -- -- -- -- -- -- -- -- -- -- -- -- - -
 plot      1    2    3    4    5    6    7    8    9   10
 block +- -- -- -- -- -- -- -- -- -- -- -- -- -- -- -- - -
   1   |   12    7   16    4   13   18   17    3    5   15
   2   |    8   10    2    9   20   14    1    6   11   19

Randomization 149

Random number seed for randomization = 30131

Blocks of the design printed in rows

 rep  1 - -- -- -- -- -- -- -- -- -- -- -- -- -- -- -- - -
 plot      1    2    3    4    5    6    7    8    9   10
 block +- -- -- -- -- -- -- -- -- -- -- -- -- -- -- -- - -
   1   |    5    4    8    1    2   18   10   12   11   13
   2   |   15    6   16   14    3   17   19   20    7    9

 rep  2 - -- -- -- -- -- -- -- -- -- -- -- -- -- -- -- - -
 plot      1    2    3    4    5    6    7    8    9   10
 block +- -- -- -- -- -- -- -- -- -- -- -- -- -- -- -- - -
   1   |   18    8   17   14    1   13   11   20    7    9
   2   |   15   12    5   19    2   10    3   16    6    4

Randomization 150

Random number seed for randomization = 21337

Blocks of the design printed in rows

 rep  1 - -- -- -- -- -- -- -- -- -- -- -- -- -- -- -- - -
 plot      1    2    3    4    5    6    7    8    9   10
 block +- -- -- -- -- -- -- -- -- -- -- -- -- -- -- -- - -
   1   |    1   16    3    4    9   11   18   17   20    5
   2   |    6   13    2   10   14    7   15   12    8   19

 rep  2 - -- -- -- -- -- -- -- -- -- -- -- -- -- -- -- - -
 plot      1    2    3    4    5    6    7    8    9   10
 block +- -- -- -- -- -- -- -- -- -- -- -- -- -- -- -- - -
   1   |   14   12    5   17    9   20    8    6   15   18
   2   |    4    1   10   19   16   11   13    2    3    7

Randomization 151

Random number seed for randomization = 11048

Blocks of the design printed in rows

 rep  1 - -- -- -- -- -- -- -- -- -- -- -- -- -- -- -- - -
 plot      1    2    3    4    5    6    7    8    9   10
 block +- -- -- -- -- -- -- -- -- -- -- -- -- -- -- -- - -
   1   |   20    1    2   13   14   11   17    5    7   16
   2   |   19    3    9    8   10    4   15   12    6   18

 rep  2 - -- -- -- -- -- -- -- -- -- -- -- -- -- -- -- - -
 plot      1    2    3    4    5    6    7    8    9   10
 block +- -- -- -- -- -- -- -- -- -- -- -- -- -- -- -- - -
   1   |    1   15   19   17    8   13   12    7   14    9
   2   |    4    5    2   16   10   11    6   20   18    3

Randomization 152

Random number seed for randomization = 5178

Blocks of the design printed in rows

 rep  1 - -- -- -- -- -- -- -- -- -- -- -- -- -- -- -- - -
 plot      1    2    3    4    5    6    7    8    9   10
 block +- -- -- -- -- -- -- -- -- -- -- -- -- -- -- -- - -
   1   |    3    1   14   17   15    9    4    5   18   10
   2   |   12   20   19   11   13    6    8    2    7   16

 rep  2 - -- -- -- -- -- -- -- -- -- -- -- -- -- -- -- - -
 plot      1    2    3    4    5    6    7    8    9   10
 block +- -- -- -- -- -- -- -- -- -- -- -- -- -- -- -- - -
   1   |    5   11    1   12    8    6    9   15    7    3
   2   |   17    4    2   20   13   14   19   18   16   10

Randomization 153

Random number seed for randomization = 20332

Blocks of the design printed in rows

 rep  1 - -- -- -- -- -- -- -- -- -- -- -- -- -- -- -- - -
 plot      1    2    3    4    5    6    7    8    9   10
 block +- -- -- -- -- -- -- -- -- -- -- -- -- -- -- -- - -
   1   |   20   18    2   12   15   13    4   19    6   10
   2   |   14    3    1    5    9   11   16    7   17    8

 rep  2 - -- -- -- -- -- -- -- -- -- -- -- -- -- -- -- - -
 plot      1    2    3    4    5    6    7    8    9   10
 block +- -- -- -- -- -- -- -- -- -- -- -- -- -- -- -- - -
   1   |    4   17    7   11   13    6   12    2    5    9
   2   |   19   18    8   10    1   16   20   14    3   15

Randomization 154

Random number seed for randomization = 22128

Blocks of the design printed in rows

 rep  1 - -- -- -- -- -- -- -- -- -- -- -- -- -- -- -- - -
 plot      1    2    3    4    5    6    7    8    9   10
 block +- -- -- -- -- -- -- -- -- -- -- -- -- -- -- -- - -
   1   |    6   20   18   14    9   10    7    2    4    3
   2   |   13    1   15   17   12   19   11   16    8    5

 rep  2 - -- -- -- -- -- -- -- -- -- -- -- -- -- -- -- - -
 plot      1    2    3    4    5    6    7    8    9   10
 block +- -- -- -- -- -- -- -- -- -- -- -- -- -- -- -- - -
   1   |    3    5   17   11   14   20    7    6   13    1
   2   |   18   10    8    4    9    2   15   12   19   16

Randomization 155

Random number seed for randomization = 22739

Blocks of the design printed in rows

 rep  1 - -- -- -- -- -- -- -- -- -- -- -- -- -- -- -- - -
 plot      1    2    3    4    5    6    7    8    9   10
 block +- -- -- -- -- -- -- -- -- -- -- -- -- -- -- -- - -
   1   |   17    6    2   20   14    9   18    8   10    1
   2   |   19   11   15    3   12    5   16   13    7    4

 rep  2 - -- -- -- -- -- -- -- -- -- -- -- -- -- -- -- - -
 plot      1    2    3    4    5    6    7    8    9   10
 block +- -- -- -- -- -- -- -- -- -- -- -- -- -- -- -- - -
   1   |   15    8    2    3    4   19   12    1   18   10
   2   |   13    9   14   16    6    5   11   20    7   17

Randomization 156

Random number seed for randomization = 26632

Blocks of the design printed in rows

 rep  1 - -- -- -- -- -- -- -- -- -- -- -- -- -- -- -- - -
 plot      1    2    3    4    5    6    7    8    9   10
 block +- -- -- -- -- -- -- -- -- -- -- -- -- -- -- -- - -
   1   |    1   11   19   20   15   16    9    4    5   17
   2   |   14    6    2   12   13   18   10    3    8    7

 rep  2 - -- -- -- -- -- -- -- -- -- -- -- -- -- -- -- - -
 plot      1    2    3    4    5    6    7    8    9   10
 block +- -- -- -- -- -- -- -- -- -- -- -- -- -- -- -- - -
   1   |    7   15    9    8   12    3    1   20    2    5
   2   |   10   14   11    4   16   19    6   17   13   18

Randomization 157

Random number seed for randomization = 114

Blocks of the design printed in rows

 rep  1 - -- -- -- -- -- -- -- -- -- -- -- -- -- -- -- - -
 plot      1    2    3    4    5    6    7    8    9   10
 block +- -- -- -- -- -- -- -- -- -- -- -- -- -- -- -- - -
   1   |   11   18   10   13    5   19    6    7    3    1
   2   |   17   20    8    2   12    9   15   16    4   14

 rep  2 - -- -- -- -- -- -- -- -- -- -- -- -- -- -- -- - -
 plot      1    2    3    4    5    6    7    8    9   10
 block +- -- -- -- -- -- -- -- -- -- -- -- -- -- -- -- - -
   1   |    3   19   16   10   20    8    2   14   13   18
   2   |    6    1    5    7   17    4   11   15   12    9

Randomization 158

Random number seed for randomization = 25980

Blocks of the design printed in rows

 rep  1 - -- -- -- -- -- -- -- -- -- -- -- -- -- -- -- - -
 plot      1    2    3    4    5    6    7    8    9   10
 block +- -- -- -- -- -- -- -- -- -- -- -- -- -- -- -- - -
   1   |   16    1    2    7   19   17   18   20   11   12
   2   |    3   13    4    9   15   14    8    6   10    5

 rep  2 - -- -- -- -- -- -- -- -- -- -- -- -- -- -- -- - -
 plot      1    2    3    4    5    6    7    8    9   10
 block +- -- -- -- -- -- -- -- -- -- -- -- -- -- -- -- - -
   1   |   17   20    3    9    6    8    1   10   16    7
   2   |   14   15   12   13   19    2    4    5   18   11

Randomization 159

Random number seed for randomization = 6096

Blocks of the design printed in rows

 rep  1 - -- -- -- -- -- -- -- -- -- -- -- -- -- -- -- - -
 plot      1    2    3    4    5    6    7    8    9   10
 block +- -- -- -- -- -- -- -- -- -- -- -- -- -- -- -- - -
   1   |    2    3    4   19   14   15   17    6   16    8
   2   |   11   20    7   10    9   18    1   12    5   13

 rep  2 - -- -- -- -- -- -- -- -- -- -- -- -- -- -- -- - -
 plot      1    2    3    4    5    6    7    8    9   10
 block +- -- -- -- -- -- -- -- -- -- -- -- -- -- -- -- - -
   1   |   16    1    7    8   13    3   12   15   20    2
   2   |   18    9   11   10   19    6    4   17    5   14

Randomization 160

Random number seed for randomization = 14221

Blocks of the design printed in rows

 rep  1 - -- -- -- -- -- -- -- -- -- -- -- -- -- -- -- - -
 plot      1    2    3    4    5    6    7    8    9   10
 block +- -- -- -- -- -- -- -- -- -- -- -- -- -- -- -- - -
   1   |   11    6    5   16   17   13    4    7    3   20
   2   |   12   14   10    8    2   19    1    9   15   18

 rep  2 - -- -- -- -- -- -- -- -- -- -- -- -- -- -- -- - -
 plot      1    2    3    4    5    6    7    8    9   10
 block +- -- -- -- -- -- -- -- -- -- -- -- -- -- -- -- - -
   1   |   14    2   16    9   15   17    4   13    8   20
   2   |   10    7   11   12   19    5    1    6    3   18

Randomization 161

Random number seed for randomization = 13007

Blocks of the design printed in rows

 rep  1 - -- -- -- -- -- -- -- -- -- -- -- -- -- -- -- - -
 plot      1    2    3    4    5    6    7    8    9   10
 block +- -- -- -- -- -- -- -- -- -- -- -- -- -- -- -- - -
   1   |   19   16    5    7    1    9   12    6   17    4
   2   |   13   10   14   15   18    3   20    2    8   11

 rep  2 - -- -- -- -- -- -- -- -- -- -- -- -- -- -- -- - -
 plot      1    2    3    4    5    6    7    8    9   10
 block +- -- -- -- -- -- -- -- -- -- -- -- -- -- -- -- - -
   1   |   15    3    1    4   12    2    8   14    9   16
   2   |   18   11    5   17   19    6    7   10   20   13

Randomization 162

Random number seed for randomization = 28869

Blocks of the design printed in rows

 rep  1 - -- -- -- -- -- -- -- -- -- -- -- -- -- -- -- - -
 plot      1    2    3    4    5    6    7    8    9   10
 block +- -- -- -- -- -- -- -- -- -- -- -- -- -- -- -- - -
   1   |    1   13   11   18    5   12    4   15   19   10
   2   |    3   20    2    9    6   14    7   16   17    8

 rep  2 - -- -- -- -- -- -- -- -- -- -- -- -- -- -- -- - -
 plot      1    2    3    4    5    6    7    8    9   10
 block +- -- -- -- -- -- -- -- -- -- -- -- -- -- -- -- - -
   1   |   19   13   17    7   11    3    4    8   18   16
   2   |    9    2    6   10    1   14   12   15   20    5

Randomization 163

Random number seed for randomization = 26381

Blocks of the design printed in rows

 rep  1 - -- -- -- -- -- -- -- -- -- -- -- -- -- -- -- - -
 plot      1    2    3    4    5    6    7    8    9   10
 block +- -- -- -- -- -- -- -- -- -- -- -- -- -- -- -- - -
   1   |   10   16    7   14    5    8   20   18   19    1
   2   |    4   13   11   12   15    3    2    6   17    9

 rep  2 - -- -- -- -- -- -- -- -- -- -- -- -- -- -- -- - -
 plot      1    2    3    4    5    6    7    8    9   10
 block +- -- -- -- -- -- -- -- -- -- -- -- -- -- -- -- - -
   1   |   17   10   14    6   18    2   20    3   12    8
   2   |    1   11   15    7   19   16    9    5   13    4

Randomization 164

Random number seed for randomization = 11815

Blocks of the design printed in rows

 rep  1 - -- -- -- -- -- -- -- -- -- -- -- -- -- -- -- - -
 plot      1    2    3    4    5    6    7    8    9   10
 block +- -- -- -- -- -- -- -- -- -- -- -- -- -- -- -- - -
   1   |   19   17   16   14    4    5   20   15    9   11
   2   |    2    8    6    3   18   13    7    1   10   12

 rep  2 - -- -- -- -- -- -- -- -- -- -- -- -- -- -- -- - -
 plot      1    2    3    4    5    6    7    8    9   10
 block +- -- -- -- -- -- -- -- -- -- -- -- -- -- -- -- - -
   1   |   15    8    9   19    6   10    4   12    2   17
   2   |   18    1    3   13    7   16    5   20   11   14

Randomization 165

Random number seed for randomization = 11459

Blocks of the design printed in rows

 rep  1 - -- -- -- -- -- -- -- -- -- -- -- -- -- -- -- - -
 plot      1    2    3    4    5    6    7    8    9   10
 block +- -- -- -- -- -- -- -- -- -- -- -- -- -- -- -- - -
   1   |   11    6   18    2   19    4   20   16   12   14
   2   |    7   15    5   10    8    1   17    3   13    9

 rep  2 - -- -- -- -- -- -- -- -- -- -- -- -- -- -- -- - -
 plot      1    2    3    4    5    6    7    8    9   10
 block +- -- -- -- -- -- -- -- -- -- -- -- -- -- -- -- - -
   1   |   13   17   14   12    4   19   18   15    3    5
   2   |    1    9   11    2   16    7    8    6   20   10

Randomization 166

Random number seed for randomization = 7689

Blocks of the design printed in rows

 rep  1 - -- -- -- -- -- -- -- -- -- -- -- -- -- -- -- - -
 plot      1    2    3    4    5    6    7    8    9   10
 block +- -- -- -- -- -- -- -- -- -- -- -- -- -- -- -- - -
   1   |   11    8    7   13   14    4   17   16    2    3
   2   |   18   12    6    5   15    1    9   19   20   10

 rep  2 - -- -- -- -- -- -- -- -- -- -- -- -- -- -- -- - -
 plot      1    2    3    4    5    6    7    8    9   10
 block +- -- -- -- -- -- -- -- -- -- -- -- -- -- -- -- - -
   1   |   15    2   20    4    1   17    6   11   16   12
   2   |    3    9   19    7    8    5   10   13   14   18

Randomization 167

Random number seed for randomization = 4583

Blocks of the design printed in rows

 rep  1 - -- -- -- -- -- -- -- -- -- -- -- -- -- -- -- - -
 plot      1    2    3    4    5    6    7    8    9   10
 block +- -- -- -- -- -- -- -- -- -- -- -- -- -- -- -- - -
   1   |   18    9    8   10    7   20    1   13    3    6
   2   |    5    4   15   16   14   19   17   11   12    2

 rep  2 - -- -- -- -- -- -- -- -- -- -- -- -- -- -- -- - -
 plot      1    2    3    4    5    6    7    8    9   10
 block +- -- -- -- -- -- -- -- -- -- -- -- -- -- -- -- - -
   1   |   10    9    6    5   11    8    2   13   16   19
   2   |    7   15   12    1   20   17    3    4   14   18

Randomization 168

Random number seed for randomization = 30967

Blocks of the design printed in rows

 rep  1 - -- -- -- -- -- -- -- -- -- -- -- -- -- -- -- - -
 plot      1    2    3    4    5    6    7    8    9   10
 block +- -- -- -- -- -- -- -- -- -- -- -- -- -- -- -- - -
   1   |   12    2   20    8    4   17    9   15   10    1
   2   |    7   11    6   18    3   13   14   19    5   16

 rep  2 - -- -- -- -- -- -- -- -- -- -- -- -- -- -- -- - -
 plot      1    2    3    4    5    6    7    8    9   10
 block +- -- -- -- -- -- -- -- -- -- -- -- -- -- -- -- - -
   1   |   11    9   19    7    8    5   16    1   15    4
   2   |   14   10   18   17    3    6   13   12   20    2

Randomization 169

Random number seed for randomization = 2209

Blocks of the design printed in rows

 rep  1 - -- -- -- -- -- -- -- -- -- -- -- -- -- -- -- - -
 plot      1    2    3    4    5    6    7    8    9   10
 block +- -- -- -- -- -- -- -- -- -- -- -- -- -- -- -- - -
   1   |    4   19    2   10   18   14    7    9    6    8
   2   |   15    3   11   20   17   13    1   12   16    5

 rep  2 - -- -- -- -- -- -- -- -- -- -- -- -- -- -- -- - -
 plot      1    2    3    4    5    6    7    8    9   10
 block +- -- -- -- -- -- -- -- -- -- -- -- -- -- -- -- - -
   1   |    4   19    2   10    5    9   20    1   16   13
   2   |   15    8   18   11    7    3   12   14   17    6

Randomization 170

Random number seed for randomization = 25708

Blocks of the design printed in rows

 rep  1 - -- -- -- -- -- -- -- -- -- -- -- -- -- -- -- - -
 plot      1    2    3    4    5    6    7    8    9   10
 block +- -- -- -- -- -- -- -- -- -- -- -- -- -- -- -- - -
   1   |   12   10    7    1    8   15   19    2    5    6
   2   |   20    4   18    9   16   13   14   11    3   17

 rep  2 - -- -- -- -- -- -- -- -- -- -- -- -- -- -- -- - -
 plot      1    2    3    4    5    6    7    8    9   10
 block +- -- -- -- -- -- -- -- -- -- -- -- -- -- -- -- - -
   1   |   17    2    9    4   10    6   14   16   19    1
   2   |   18    3    7   12   20   11   13    5    8   15

Randomization 171

Random number seed for randomization = 21256

Blocks of the design printed in rows

 rep  1 - -- -- -- -- -- -- -- -- -- -- -- -- -- -- -- - -
 plot      1    2    3    4    5    6    7    8    9   10
 block +- -- -- -- -- -- -- -- -- -- -- -- -- -- -- -- - -
   1   |    8   20   12    3   13    9    7   18   14   16
   2   |    4   15   11   17   10   19    6    2    5    1

 rep  2 - -- -- -- -- -- -- -- -- -- -- -- -- -- -- -- - -
 plot      1    2    3    4    5    6    7    8    9   10
 block +- -- -- -- -- -- -- -- -- -- -- -- -- -- -- -- - -
   1   |   17   19   12   13    6    8    3   18    1   10
   2   |   16   11   20   14    2    4   15    9    5    7

Randomization 172

Random number seed for randomization = 986

Blocks of the design printed in rows

 rep  1 - -- -- -- -- -- -- -- -- -- -- -- -- -- -- -- - -
 plot      1    2    3    4    5    6    7    8    9   10
 block +- -- -- -- -- -- -- -- -- -- -- -- -- -- -- -- - -
   1   |    2   18   10    9    1   14   19    4   20    8
   2   |    6   12   16   13    5   15   17    7   11    3

 rep  2 - -- -- -- -- -- -- -- -- -- -- -- -- -- -- -- - -
 plot      1    2    3    4    5    6    7    8    9   10
 block +- -- -- -- -- -- -- -- -- -- -- -- -- -- -- -- - -
   1   |    3    8   12    1    9    7   10   16    5   20
   2   |   17   11   18    2    6   15   19   14    4   13

Randomization 173

Random number seed for randomization = 14965

Blocks of the design printed in rows

 rep  1 - -- -- -- -- -- -- -- -- -- -- -- -- -- -- -- - -
 plot      1    2    3    4    5    6    7    8    9   10
 block +- -- -- -- -- -- -- -- -- -- -- -- -- -- -- -- - -
   1   |    1    9    6    3   13    4    5   11    7   15
   2   |   10   17   20   16    8   14   19   18    2   12

 rep  2 - -- -- -- -- -- -- -- -- -- -- -- -- -- -- -- - -
 plot      1    2    3    4    5    6    7    8    9   10
 block +- -- -- -- -- -- -- -- -- -- -- -- -- -- -- -- - -
   1   |   14   13   18    6   17    7    3   12   19    9
   2   |    4   16    2    1   10    5    8   15   20   11

Randomization 174

Random number seed for randomization = 16836

Blocks of the design printed in rows

 rep  1 - -- -- -- -- -- -- -- -- -- -- -- -- -- -- -- - -
 plot      1    2    3    4    5    6    7    8    9   10
 block +- -- -- -- -- -- -- -- -- -- -- -- -- -- -- -- - -
   1   |   13   20   11    2    8   15   14   18    6    3
   2   |   12   10   19    1    7    4    9    5   16   17

 rep  2 - -- -- -- -- -- -- -- -- -- -- -- -- -- -- -- - -
 plot      1    2    3    4    5    6    7    8    9   10
 block +- -- -- -- -- -- -- -- -- -- -- -- -- -- -- -- - -
   1   |   11   18    5   15    6   17   12   20   10    9
   2   |   16   13    1    3    8    2   19   14    7    4

Randomization 175

Random number seed for randomization = 9773

Blocks of the design printed in rows

 rep  1 - -- -- -- -- -- -- -- -- -- -- -- -- -- -- -- - -
 plot      1    2    3    4    5    6    7    8    9   10
 block +- -- -- -- -- -- -- -- -- -- -- -- -- -- -- -- - -
   1   |    6   19    1   11   20   16   10    8    3    7
   2   |   18   13    5    2   12   17    4    9   14   15

 rep  2 - -- -- -- -- -- -- -- -- -- -- -- -- -- -- -- - -
 plot      1    2    3    4    5    6    7    8    9   10
 block +- -- -- -- -- -- -- -- -- -- -- -- -- -- -- -- - -
   1   |   14    2    3    6    9    1   12   19   17   10
   2   |   20   18    8   11   15    4    7   13   16    5

Randomization 176

Random number seed for randomization = 4561

Blocks of the design printed in rows

 rep  1 - -- -- -- -- -- -- -- -- -- -- -- -- -- -- -- - -
 plot      1    2    3    4    5    6    7    8    9   10
 block +- -- -- -- -- -- -- -- -- -- -- -- -- -- -- -- - -
   1   |    5   11    8    6   14   12    9    2    7   19
   2   |    1    4   20    3   13   10   16   15   17   18

 rep  2 - -- -- -- -- -- -- -- -- -- -- -- -- -- -- -- - -
 plot      1    2    3    4    5    6    7    8    9   10
 block +- -- -- -- -- -- -- -- -- -- -- -- -- -- -- -- - -
   1   |   13    9    5   11    3   17   19   16    2    4
   2   |   15   14    8   10   20    6   18    1   12    7

Randomization 177

Random number seed for randomization = 31470

Blocks of the design printed in rows

 rep  1 - -- -- -- -- -- -- -- -- -- -- -- -- -- -- -- - -
 plot      1    2    3    4    5    6    7    8    9   10
 block +- -- -- -- -- -- -- -- -- -- -- -- -- -- -- -- - -
   1   |   20    7   11    3   15   17    8    4   19    9
   2   |   12    5   13    2   14   10    6   16   18    1

 rep  2 - -- -- -- -- -- -- -- -- -- -- -- -- -- -- -- - -
 plot      1    2    3    4    5    6    7    8    9   10
 block +- -- -- -- -- -- -- -- -- -- -- -- -- -- -- -- - -
   1   |    9   19   13   20    4    7    2   16   10   18
   2   |   17   12   11    8    5    3    1   14   15    6

Randomization 178

Random number seed for randomization = 14531

Blocks of the design printed in rows

 rep  1 - -- -- -- -- -- -- -- -- -- -- -- -- -- -- -- - -
 plot      1    2    3    4    5    6    7    8    9   10
 block +- -- -- -- -- -- -- -- -- -- -- -- -- -- -- -- - -
   1   |    2   13    7    1   20   18   12   15   11    5
   2   |    9   10    6    3   14    8   19    4   16   17

 rep  2 - -- -- -- -- -- -- -- -- -- -- -- -- -- -- -- - -
 plot      1    2    3    4    5    6    7    8    9   10
 block +- -- -- -- -- -- -- -- -- -- -- -- -- -- -- -- - -
   1   |    3    9   16   14   20   12    7   17   18    2
   2   |    5    4    6   11    8   13   10   19   15    1

Randomization 179

Random number seed for randomization = 11872

Blocks of the design printed in rows

 rep  1 - -- -- -- -- -- -- -- -- -- -- -- -- -- -- -- - -
 plot      1    2    3    4    5    6    7    8    9   10
 block +- -- -- -- -- -- -- -- -- -- -- -- -- -- -- -- - -
   1   |    5   18    4    8   12    9   17    6   15   11
   2   |   10   19   14    2    3    7   16   13    1   20

 rep  2 - -- -- -- -- -- -- -- -- -- -- -- -- -- -- -- - -
 plot      1    2    3    4    5    6    7    8    9   10
 block +- -- -- -- -- -- -- -- -- -- -- -- -- -- -- -- - -
   1   |    6    2   17   20    3   11    4    8   13   10
   2   |   15   14   12    7    1   18   19   16    5    9

Randomization 180

Random number seed for randomization = 16113

Blocks of the design printed in rows

 rep  1 - -- -- -- -- -- -- -- -- -- -- -- -- -- -- -- - -
 plot      1    2    3    4    5    6    7    8    9   10
 block +- -- -- -- -- -- -- -- -- -- -- -- -- -- -- -- - -
   1   |   20    2    8    6   19   14    5   12   10   13
   2   |   11    4    1   16   17   18    9    3    7   15

 rep  2 - -- -- -- -- -- -- -- -- -- -- -- -- -- -- -- - -
 plot      1    2    3    4    5    6    7    8    9   10
 block +- -- -- -- -- -- -- -- -- -- -- -- -- -- -- -- - -
   1   |    9   14    3    4    7    1    2    6    8   10
   2   |   18   19   13   16   15   17   11    5   12   20

Randomization 181

Random number seed for randomization = 2485

Blocks of the design printed in rows

 rep  1 - -- -- -- -- -- -- -- -- -- -- -- -- -- -- -- - -
 plot      1    2    3    4    5    6    7    8    9   10
 block +- -- -- -- -- -- -- -- -- -- -- -- -- -- -- -- - -
   1   |   19   15   13   14   11    2   12    3    5   18
   2   |    9   10   16    1   17   20    6    7    4    8

 rep  2 - -- -- -- -- -- -- -- -- -- -- -- -- -- -- -- - -
 plot      1    2    3    4    5    6    7    8    9   10
 block +- -- -- -- -- -- -- -- -- -- -- -- -- -- -- -- - -
   1   |    3    7   18   19    2   10    5    1    9   16
   2   |    8   14   12   13   15   17    4    6   20   11

Randomization 182

Random number seed for randomization = 22371

Blocks of the design printed in rows

 rep  1 - -- -- -- -- -- -- -- -- -- -- -- -- -- -- -- - -
 plot      1    2    3    4    5    6    7    8    9   10
 block +- -- -- -- -- -- -- -- -- -- -- -- -- -- -- -- - -
   1   |   14    9   17   13    7   16    2   12   11    6
   2   |   20   15    4    3    5    8    1   10   19   18

 rep  2 - -- -- -- -- -- -- -- -- -- -- -- -- -- -- -- - -
 plot      1    2    3    4    5    6    7    8    9   10
 block +- -- -- -- -- -- -- -- -- -- -- -- -- -- -- -- - -
   1   |   16    6   20   19   11    7    3   15    1   13
   2   |   12   18    2   17    8    5   10    4    9   14

Randomization 183

Random number seed for randomization = 20158

Blocks of the design printed in rows

 rep  1 - -- -- -- -- -- -- -- -- -- -- -- -- -- -- -- - -
 plot      1    2    3    4    5    6    7    8    9   10
 block +- -- -- -- -- -- -- -- -- -- -- -- -- -- -- -- - -
   1   |   20    6   10    7   14   16   19    1   13    9
   2   |    2   18   12    4   15    3   17    5   11    8

 rep  2 - -- -- -- -- -- -- -- -- -- -- -- -- -- -- -- - -
 plot      1    2    3    4    5    6    7    8    9   10
 block +- -- -- -- -- -- -- -- -- -- -- -- -- -- -- -- - -
   1   |    4   14   17    5   19   11    7    3    1    9
   2   |   15   13   20   16    6   10   12    8    2   18

Randomization 184

Random number seed for randomization = 32067

Blocks of the design printed in rows

 rep  1 - -- -- -- -- -- -- -- -- -- -- -- -- -- -- -- - -
 plot      1    2    3    4    5    6    7    8    9   10
 block +- -- -- -- -- -- -- -- -- -- -- -- -- -- -- -- - -
   1   |    9    5   17   16    1   12    7    6    8   18
   2   |   20   10    4   13   15    3   14   11   19    2

 rep  2 - -- -- -- -- -- -- -- -- -- -- -- -- -- -- -- - -
 plot      1    2    3    4    5    6    7    8    9   10
 block +- -- -- -- -- -- -- -- -- -- -- -- -- -- -- -- - -
   1   |    8   13    5    7   19   10   20    4    9    1
   2   |   16    6   17   11   18   12   15    2    3   14

Randomization 185

Random number seed for randomization = 9808

Blocks of the design printed in rows

 rep  1 - -- -- -- -- -- -- -- -- -- -- -- -- -- -- -- - -
 plot      1    2    3    4    5    6    7    8    9   10
 block +- -- -- -- -- -- -- -- -- -- -- -- -- -- -- -- - -
   1   |    7   18   12    4   10    5    1   17   15    8
   2   |   13   11    9   19   16   20   14    3    6    2

 rep  2 - -- -- -- -- -- -- -- -- -- -- -- -- -- -- -- - -
 plot      1    2    3    4    5    6    7    8    9   10
 block +- -- -- -- -- -- -- -- -- -- -- -- -- -- -- -- - -
   1   |    4   11   14   18   17   13   16   10    9    7
   2   |    6   20    5    1   15    3    8   19   12    2

Randomization 186

Random number seed for randomization = 9718

Blocks of the design printed in rows

 rep  1 - -- -- -- -- -- -- -- -- -- -- -- -- -- -- -- - -
 plot      1    2    3    4    5    6    7    8    9   10
 block +- -- -- -- -- -- -- -- -- -- -- -- -- -- -- -- - -
   1   |    1    2    7    9    5    8   17   20   12   13
   2   |    4   11   14   19   18    3   15   16    6   10

 rep  2 - -- -- -- -- -- -- -- -- -- -- -- -- -- -- -- - -
 plot      1    2    3    4    5    6    7    8    9   10
 block +- -- -- -- -- -- -- -- -- -- -- -- -- -- -- -- - -
   1   |   20    7   14    1    4   13   19    5   10   11
   2   |   12   16    3    6   15    2   18   17    9    8

Randomization 187

Random number seed for randomization = 5820

Blocks of the design printed in rows

 rep  1 - -- -- -- -- -- -- -- -- -- -- -- -- -- -- -- - -
 plot      1    2    3    4    5    6    7    8    9   10
 block +- -- -- -- -- -- -- -- -- -- -- -- -- -- -- -- - -
   1   |   11   10    7   14   16    1    4    8   13    2
   2   |   12   20    3   15    9   17    5   19    6   18

 rep  2 - -- -- -- -- -- -- -- -- -- -- -- -- -- -- -- - -
 plot      1    2    3    4    5    6    7    8    9   10
 block +- -- -- -- -- -- -- -- -- -- -- -- -- -- -- -- - -
   1   |    5   14   16    8    6   20   10   17    7   15
   2   |    9    1    4   12   13    2    3   11   19   18

Randomization 188

Random number seed for randomization = 17558

Blocks of the design printed in rows

 rep  1 - -- -- -- -- -- -- -- -- -- -- -- -- -- -- -- - -
 plot      1    2    3    4    5    6    7    8    9   10
 block +- -- -- -- -- -- -- -- -- -- -- -- -- -- -- -- - -
   1   |    2   15   12   20    4   13    8    5    9    6
   2   |   11    7   14   17   10   16   18   19    1    3

 rep  2 - -- -- -- -- -- -- -- -- -- -- -- -- -- -- -- - -
 plot      1    2    3    4    5    6    7    8    9   10
 block +- -- -- -- -- -- -- -- -- -- -- -- -- -- -- -- - -
   1   |   20    5   11    6    9    7   19   10   14    2
   2   |   16    1   17   13   15    8    3    4   18   12

Randomization 189

Random number seed for randomization = 14106

Blocks of the design printed in rows

 rep  1 - -- -- -- -- -- -- -- -- -- -- -- -- -- -- -- - -
 plot      1    2    3    4    5    6    7    8    9   10
 block +- -- -- -- -- -- -- -- -- -- -- -- -- -- -- -- - -
   1   |    1    4    2    6    9   12   14   19    5   20
   2   |   13   17    7   18    3    8   11   16   15   10

 rep  2 - -- -- -- -- -- -- -- -- -- -- -- -- -- -- -- - -
 plot      1    2    3    4    5    6    7    8    9   10
 block +- -- -- -- -- -- -- -- -- -- -- -- -- -- -- -- - -
   1   |    4   15    8   19   20   18   16    2   13    9
   2   |   10    3   14    6    5   12   17    7    1   11

Randomization 190

Random number seed for randomization = 744

Blocks of the design printed in rows

 rep  1 - -- -- -- -- -- -- -- -- -- -- -- -- -- -- -- - -
 plot      1    2    3    4    5    6    7    8    9   10
 block +- -- -- -- -- -- -- -- -- -- -- -- -- -- -- -- - -
   1   |   20   14   10   16   11   13   19    5   17    2
   2   |    9    3    1    8    4   18   15   12    6    7

 rep  2 - -- -- -- -- -- -- -- -- -- -- -- -- -- -- -- - -
 plot      1    2    3    4    5    6    7    8    9   10
 block +- -- -- -- -- -- -- -- -- -- -- -- -- -- -- -- - -
   1   |    5   18   17    8    1   10   14    9   13    4
   2   |   19   20    7    2    3   11   16   12   15    6

Randomization 191

Random number seed for randomization = 20502

Blocks of the design printed in rows

 rep  1 - -- -- -- -- -- -- -- -- -- -- -- -- -- -- -- - -
 plot      1    2    3    4    5    6    7    8    9   10
 block +- -- -- -- -- -- -- -- -- -- -- -- -- -- -- -- - -
   1   |    1   12    9   10   11   15    8    7    6   18
   2   |    2   16    4    3   20   13   14   17    5   19

 rep  2 - -- -- -- -- -- -- -- -- -- -- -- -- -- -- -- - -
 plot      1    2    3    4    5    6    7    8    9   10
 block +- -- -- -- -- -- -- -- -- -- -- -- -- -- -- -- - -
   1   |    6    4   14   13   18   12   19    1    9    3
   2   |    8    7   15   16   17   11    5    2   10   20

Randomization 192

Random number seed for randomization = 365

Blocks of the design printed in rows

 rep  1 - -- -- -- -- -- -- -- -- -- -- -- -- -- -- -- - -
 plot      1    2    3    4    5    6    7    8    9   10
 block +- -- -- -- -- -- -- -- -- -- -- -- -- -- -- -- - -
   1   |   16    4   14    2   10    9   18    5   19    1
   2   |   17   11    3   15    7   12    6   13    8   20

 rep  2 - -- -- -- -- -- -- -- -- -- -- -- -- -- -- -- - -
 plot      1    2    3    4    5    6    7    8    9   10
 block +- -- -- -- -- -- -- -- -- -- -- -- -- -- -- -- - -
   1   |   17    1    4    8   11    2    9   20   19   12
   2   |   14   13   10   15    5    6   18   16    3    7

Randomization 193

Random number seed for randomization = 14279

Blocks of the design printed in rows

 rep  1 - -- -- -- -- -- -- -- -- -- -- -- -- -- -- -- - -
 plot      1    2    3    4    5    6    7    8    9   10
 block +- -- -- -- -- -- -- -- -- -- -- -- -- -- -- -- - -
   1   |   19   11    6    7    3    2   13   17    5    9
   2   |    8    4   15   10   20    1   18   16   14   12

 rep  2 - -- -- -- -- -- -- -- -- -- -- -- -- -- -- -- - -
 plot      1    2    3    4    5    6    7    8    9   10
 block +- -- -- -- -- -- -- -- -- -- -- -- -- -- -- -- - -
   1   |    7   10   15   18   17    6   16   20    3    2
   2   |   19    4   13   11   12    8   14    9    1    5

Randomization 194

Random number seed for randomization = 20617

Blocks of the design printed in rows

 rep  1 - -- -- -- -- -- -- -- -- -- -- -- -- -- -- -- - -
 plot      1    2    3    4    5    6    7    8    9   10
 block +- -- -- -- -- -- -- -- -- -- -- -- -- -- -- -- - -
   1   |    3   14    2   11   12   19    4    8   20   16
   2   |   10   15   13    5   17    7    1    6   18    9

 rep  2 - -- -- -- -- -- -- -- -- -- -- -- -- -- -- -- - -
 plot      1    2    3    4    5    6    7    8    9   10
 block +- -- -- -- -- -- -- -- -- -- -- -- -- -- -- -- - -
   1   |    8    6    2   12    4   10    5   20    1   15
   2   |   11   19    3   13   14    7   16   17   18    9

Randomization 195

Random number seed for randomization = 12628

Blocks of the design printed in rows

 rep  1 - -- -- -- -- -- -- -- -- -- -- -- -- -- -- -- - -
 plot      1    2    3    4    5    6    7    8    9   10
 block +- -- -- -- -- -- -- -- -- -- -- -- -- -- -- -- - -
   1   |   13   14   11    9   16    1    6    5    4   12
   2   |    2   18   10   17   20   19    8    3   15    7

 rep  2 - -- -- -- -- -- -- -- -- -- -- -- -- -- -- -- - -
 plot      1    2    3    4    5    6    7    8    9   10
 block +- -- -- -- -- -- -- -- -- -- -- -- -- -- -- -- - -
   1   |   20    5   16    8   18   12   10    1   11   15
   2   |    6    9   13   17    7   14    4    2   19    3

Randomization 196

Random number seed for randomization = 22646

Blocks of the design printed in rows

 rep  1 - -- -- -- -- -- -- -- -- -- -- -- -- -- -- -- - -
 plot      1    2    3    4    5    6    7    8    9   10
 block +- -- -- -- -- -- -- -- -- -- -- -- -- -- -- -- - -
   1   |    6    8   13   10    5   15   16   11   19   18
   2   |    4    9   20    7    3    1   17   14    2   12

 rep  2 - -- -- -- -- -- -- -- -- -- -- -- -- -- -- -- - -
 plot      1    2    3    4    5    6    7    8    9   10
 block +- -- -- -- -- -- -- -- -- -- -- -- -- -- -- -- - -
   1   |    9    2    1    7   13   18   11    5   17   16
   2   |   20    4    3   12   10   14   15    6    8   19

Randomization 197

Random number seed for randomization = 13865

Blocks of the design printed in rows

 rep  1 - -- -- -- -- -- -- -- -- -- -- -- -- -- -- -- - -
 plot      1    2    3    4    5    6    7    8    9   10
 block +- -- -- -- -- -- -- -- -- -- -- -- -- -- -- -- - -
   1   |   10   11    3    2   12   17   20   19    4    1
   2   |    6    9   13   18   15   14    5    7    8   16

 rep  2 - -- -- -- -- -- -- -- -- -- -- -- -- -- -- -- - -
 plot      1    2    3    4    5    6    7    8    9   10
 block +- -- -- -- -- -- -- -- -- -- -- -- -- -- -- -- - -
   1   |   19    4    7   10    6   14    3   13   20    8
   2   |    5   18   11   17    9    2    1   12   15   16

Randomization 198

Random number seed for randomization = 9237

Blocks of the design printed in rows

 rep  1 - -- -- -- -- -- -- -- -- -- -- -- -- -- -- -- - -
 plot      1    2    3    4    5    6    7    8    9   10
 block +- -- -- -- -- -- -- -- -- -- -- -- -- -- -- -- - -
   1   |    7   17   20   15    1    9    3   14   13    4
   2   |    6    8   12   19   18   11   16    2   10    5

 rep  2 - -- -- -- -- -- -- -- -- -- -- -- -- -- -- -- - -
 plot      1    2    3    4    5    6    7    8    9   10
 block +- -- -- -- -- -- -- -- -- -- -- -- -- -- -- -- - -
   1   |    2    4   14   12    1   10    7   20   19   18
   2   |    3    5   17    6   13    8   15   16    9   11

Randomization 199

Random number seed for randomization = 25762

Blocks of the design printed in rows

 rep  1 - -- -- -- -- -- -- -- -- -- -- -- -- -- -- -- - -
 plot      1    2    3    4    5    6    7    8    9   10
 block +- -- -- -- -- -- -- -- -- -- -- -- -- -- -- -- - -
   1   |    5   12   13    4    9   20   17    6   14    1
   2   |    7   15    8   11    2   16   10   18   19    3

 rep  2 - -- -- -- -- -- -- -- -- -- -- -- -- -- -- -- - -
 plot      1    2    3    4    5    6    7    8    9   10
 block +- -- -- -- -- -- -- -- -- -- -- -- -- -- -- -- - -
   1   |    8   16   11    7   13    4   17   18   14    1
   2   |   19    3    6   10    9   12    5    2   15   20

Randomization 200

Random number seed for randomization = 17042

Blocks of the design printed in rows

 rep  1 - -- -- -- -- -- -- -- -- -- -- -- -- -- -- -- - -
 plot      1    2    3    4    5    6    7    8    9   10
 block +- -- -- -- -- -- -- -- -- -- -- -- -- -- -- -- - -
   1   |   12    1    3   16   13   19   14   15    6    7
   2   |   10    8   20    9    4    2   18    5   17   11

 rep  2 - -- -- -- -- -- -- -- -- -- -- -- -- -- -- -- - -
 plot      1    2    3    4    5    6    7    8    9   10
 block +- -- -- -- -- -- -- -- -- -- -- -- -- -- -- -- - -
   1   |   14    8    9    2   11    1   12   13   17   16
   2   |   19    6   20    3   15    7   10   18    4    5

;run;
;
%alpha (g20_b2,2,11,out=a2);
%alpha (g20_b2,2,10);
;*Block size 4, 20 treatments: Efficiency factor 0.676960;
data g20_b4;
Input plot x$ b1-b5;
cards;

 rep  1 - -- -- -- -- -- -- -- --
 plot      1    2    3    4    5
 block +- -- -- -- -- -- -- -- --
   1   |    6    8    5   16   18
   2   |    4   12   13   11   17
   3   |    3    9   19    1    7
   4   |   20    2   10   15   14

 rep  2 - -- -- -- -- -- -- -- --
 plot      1    2    3    4    5
 block +- -- -- -- -- -- -- -- --
   1   |    7   12   11   18    2
   2   |    9    6   17    3   10
   3   |   19   15   14    5   13
   4   |   16    4    8   20    1

Randomization 2

Random number seed for randomization = 9621

Blocks of the design printed in rows

 rep  1 - -- -- -- -- -- -- -- --
 plot      1    2    3    4    5
 block +- -- -- -- -- -- -- -- --
   1   |    2   15   14    9   17
   2   |   10    4    5    1    6
   3   |   16    7   13   11    3
   4   |   12   19   18    8   20

 rep  2 - -- -- -- -- -- -- -- --
 plot      1    2    3    4    5
 block +- -- -- -- -- -- -- -- --
   1   |    7   19    6   15    1
   2   |    4   12   17   11    3
   3   |    8   10   16    2   18
   4   |    9   13   20   14    5

Randomization 3

Random number seed for randomization = 13997

Blocks of the design printed in rows

 rep  1 - -- -- -- -- -- -- -- --
 plot      1    2    3    4    5
 block +- -- -- -- -- -- -- -- --
   1   |   13   19   15    1    3
   2   |    4    8    5   11   16
   3   |   10    9    2   12   20
   4   |   17   14    6    7   18

 rep  2 - -- -- -- -- -- -- -- --
 plot      1    2    3    4    5
 block +- -- -- -- -- -- -- -- --
   1   |    5   17    2   15    4
   2   |   12   19   10    6    8
   3   |    1   16   18    7    9
   4   |   14   20    3   11   13

Randomization 4

Random number seed for randomization = 6217

Blocks of the design printed in rows

 rep  1 - -- -- -- -- -- -- -- --
 plot      1    2    3    4    5
 block +- -- -- -- -- -- -- -- --
   1   |    1   17    5   12   10
   2   |   15   14    6   13   11
   3   |   20   16    2   18    7
   4   |    4    8    3   19    9

 rep  2 - -- -- -- -- -- -- -- --
 plot      1    2    3    4    5
 block +- -- -- -- -- -- -- -- --
   1   |   18   10    6   13   19
   2   |   20    1   15    7    9
   3   |    8    4   16   11   17
   4   |    3   14    5   12    2

Randomization 5

Random number seed for randomization = 11453

Blocks of the design printed in rows

 rep  1 - -- -- -- -- -- -- -- --
 plot      1    2    3    4    5
 block +- -- -- -- -- -- -- -- --
   1   |   19    5   18   12   16
   2   |   10    6    4    1   14
   3   |   13    8    3   20   15
   4   |   17    9    7   11    2

 rep  2 - -- -- -- -- -- -- -- --
 plot      1    2    3    4    5
 block +- -- -- -- -- -- -- -- --
   1   |    1   13   14   11    5
   2   |    6   15   17   20   12
   3   |    8   19   10    7    2
   4   |   16    9    3    4   18

Randomization 6

Random number seed for randomization = 22721

Blocks of the design printed in rows

 rep  1 - -- -- -- -- -- -- -- --
 plot      1    2    3    4    5
 block +- -- -- -- -- -- -- -- --
   1   |   13   10   11   20    4
   2   |    1    7   19   14   18
   3   |   15    3    6   17   12
   4   |   16    5    8    2    9

 rep  2 - -- -- -- -- -- -- -- --
 plot      1    2    3    4    5
 block +- -- -- -- -- -- -- -- --
   1   |   13    6    9    7   19
   2   |   12   14   20    5   17
   3   |    2   18    8    4   15
   4   |   16    1    3   10   11

Randomization 7

Random number seed for randomization = 6192

Blocks of the design printed in rows

 rep  1 - -- -- -- -- -- -- -- --
 plot      1    2    3    4    5
 block +- -- -- -- -- -- -- -- --
   1   |   11   12   20   13    6
   2   |    3    4    8   15   19
   3   |    7    1   10   14    5
   4   |   17   18   16    2    9

 rep  2 - -- -- -- -- -- -- -- --
 plot      1    2    3    4    5
 block +- -- -- -- -- -- -- -- --
   1   |    3    2    5    8   11
   2   |    9    7   20   10   15
   3   |   18    4   13   16   14
   4   |   19    6   12   17    1

Randomization 8

Random number seed for randomization = 3088

Blocks of the design printed in rows

 rep  1 - -- -- -- -- -- -- -- --
 plot      1    2    3    4    5
 block +- -- -- -- -- -- -- -- --
   1   |   13   19    4   14    1
   2   |    6   18    5    2    3
   3   |    9   15   20    7   16
   4   |   12   17    8   10   11

 rep  2 - -- -- -- -- -- -- -- --
 plot      1    2    3    4    5
 block +- -- -- -- -- -- -- -- --
   1   |   12   20   19   17    3
   2   |    2   13    4   15   11
   3   |    8   18    5    7    1
   4   |   14   10   16    6    9

Randomization 9

Random number seed for randomization = 2616

Blocks of the design printed in rows

 rep  1 - -- -- -- -- -- -- -- --
 plot      1    2    3    4    5
 block +- -- -- -- -- -- -- -- --
   1   |   20    9   15   12    2
   2   |   10    7   14    6    5
   3   |   13    1   16   11    3
   4   |   18   19    8    4   17

 rep  2 - -- -- -- -- -- -- -- --
 plot      1    2    3    4    5
 block +- -- -- -- -- -- -- -- --
   1   |   12   18    6    1   10
   2   |   11    5   19   16    2
   3   |    7   20   13    8    4
   4   |   15   17    3    9   14

Randomization 10

Random number seed for randomization = 16395

Blocks of the design printed in rows

 rep  1 - -- -- -- -- -- -- -- --
 plot      1    2    3    4    5
 block +- -- -- -- -- -- -- -- --
   1   |   20    2   14    7    5
   2   |   17   18   15   10   12
   3   |   16   13   19    8    9
   4   |    4    6    3   11    1

 rep  2 - -- -- -- -- -- -- -- --
 plot      1    2    3    4    5
 block +- -- -- -- -- -- -- -- --
   1   |    1   20   10   16   11
   2   |   18    4    5    2   19
   3   |    7   17   13   12    6
   4   |    8    9    3   14   15

Randomization 11

Random number seed for randomization = 16885

Blocks of the design printed in rows

 rep  1 - -- -- -- -- -- -- -- --
 plot      1    2    3    4    5
 block +- -- -- -- -- -- -- -- --
   1   |    7   16    3   19   15
   2   |   12    1    6   10    5
   3   |   17    2   18    8   11
   4   |   20   13    9    4   14

 rep  2 - -- -- -- -- -- -- -- --
 plot      1    2    3    4    5
 block +- -- -- -- -- -- -- -- --
   1   |   20    7   13   10    8
   2   |    1   18    9   16    3
   3   |   14   15    2    6   12
   4   |    5    4   17   19   11

Randomization 12

Random number seed for randomization = 23547

Blocks of the design printed in rows

 rep  1 - -- -- -- -- -- -- -- --
 plot      1    2    3    4    5
 block +- -- -- -- -- -- -- -- --
   1   |    3    5   16   19    9
   2   |   12    4   17   11   18
   3   |   13   10    7   14   20
   4   |    6    8   15    2    1

 rep  2 - -- -- -- -- -- -- -- --
 plot      1    2    3    4    5
 block +- -- -- -- -- -- -- -- --
   1   |   10    6   15   18   16
   2   |    5   17   13    2    3
   3   |    8   20   12   11    9
   4   |    1    7   14   19    4

Randomization 13

Random number seed for randomization = 23039

Blocks of the design printed in rows

 rep  1 - -- -- -- -- -- -- -- --
 plot      1    2    3    4    5
 block +- -- -- -- -- -- -- -- --
   1   |    9   12    1    6   17
   2   |   19   10   13    2    7
   3   |   14   20   11    3    8
   4   |    5    4   16   18   15

 rep  2 - -- -- -- -- -- -- -- --
 plot      1    2    3    4    5
 block +- -- -- -- -- -- -- -- --
   1   |    3   19   16   18   12
   2   |   20    4   13   17    9
   3   |   14    7    5   10    6
   4   |    1    8   15    2   11

Randomization 14

Random number seed for randomization = 28705

Blocks of the design printed in rows

 rep  1 - -- -- -- -- -- -- -- --
 plot      1    2    3    4    5
 block +- -- -- -- -- -- -- -- --
   1   |   13   17   11    6    7
   2   |   14    8    2   12   20
   3   |    1   18    5   15   19
   4   |   16    4    3   10    9

 rep  2 - -- -- -- -- -- -- -- --
 plot      1    2    3    4    5
 block +- -- -- -- -- -- -- -- --
   1   |   17    2   19   10   16
   2   |    5   11   12    4    7
   3   |    1    9   13    8   20
   4   |   15    3    6   14   18

Randomization 15

Random number seed for randomization = 345

Blocks of the design printed in rows

 rep  1 - -- -- -- -- -- -- -- --
 plot      1    2    3    4    5
 block +- -- -- -- -- -- -- -- --
   1   |    6   12    5    2    7
   2   |   18    8   16    3   11
   3   |   14   19   10   13    9
   4   |   15   17   20    1    4

 rep  2 - -- -- -- -- -- -- -- --
 plot      1    2    3    4    5
 block +- -- -- -- -- -- -- -- --
   1   |   11    7   17   19    3
   2   |   10   13   20    8    6
   3   |    9   16   12    1    4
   4   |   15    5   14   18    2

Randomization 16

Random number seed for randomization = 20695

Blocks of the design printed in rows

 rep  1 - -- -- -- -- -- -- -- --
 plot      1    2    3    4    5
 block +- -- -- -- -- -- -- -- --
   1   |   14    4   13   17    7
   2   |    9    2   18    6   20
   3   |   10   16    3   11    5
   4   |    1   12   15   19    8

 rep  2 - -- -- -- -- -- -- -- --
 plot      1    2    3    4    5
 block +- -- -- -- -- -- -- -- --
   1   |   19    2   16   17    9
   2   |    3    5   18    1    4
   3   |   12   10    6   13    8
   4   |   15   14   11   20    7

Randomization 17

Random number seed for randomization = 13822

Blocks of the design printed in rows

 rep  1 - -- -- -- -- -- -- -- --
 plot      1    2    3    4    5
 block +- -- -- -- -- -- -- -- --
   1   |    6    8   13   14   10
   2   |    4    2   16    1   19
   3   |    3    5   11   17    9
   4   |    7   12   18   15   20

 rep  2 - -- -- -- -- -- -- -- --
 plot      1    2    3    4    5
 block +- -- -- -- -- -- -- -- --
   1   |    5   19   20    4   14
   2   |    3   15   11   16    8
   3   |   12    1    7   17   10
   4   |    2   18    6    9   13

Randomization 18

Random number seed for randomization = 13200

Blocks of the design printed in rows

 rep  1 - -- -- -- -- -- -- -- --
 plot      1    2    3    4    5
 block +- -- -- -- -- -- -- -- --
   1   |   10    1   11   15   13
   2   |   20    6    3   17   18
   3   |   16    4    5   19    2
   4   |    7   14    8    9   12

 rep  2 - -- -- -- -- -- -- -- --
 plot      1    2    3    4    5
 block +- -- -- -- -- -- -- -- --
   1   |   11   17    8   16    9
   2   |    1    3   13    4    7
   3   |   10   20    6    5   14
   4   |   18   12   19    2   15

Randomization 19

Random number seed for randomization = 9558

Blocks of the design printed in rows

 rep  1 - -- -- -- -- -- -- -- --
 plot      1    2    3    4    5
 block +- -- -- -- -- -- -- -- --
   1   |   17   11    1   10   18
   2   |   12   16   14   15   19
   3   |    5    4    3    7    8
   4   |    2    9    6   13   20

 rep  2 - -- -- -- -- -- -- -- --
 plot      1    2    3    4    5
 block +- -- -- -- -- -- -- -- --
   1   |    3    6   12   20   10
   2   |   16    1   11    8    9
   3   |   19    7    2   17   15
   4   |    4    5   14   13   18

Randomization 20

Random number seed for randomization = 24375

Blocks of the design printed in rows

 rep  1 - -- -- -- -- -- -- -- --
 plot      1    2    3    4    5
 block +- -- -- -- -- -- -- -- --
   1   |   12    2    9   10   20
   2   |    6   15    3   19    1
   3   |   17    4   14    7   16
   4   |   11    8   13    5   18

 rep  2 - -- -- -- -- -- -- -- --
 plot      1    2    3    4    5
 block +- -- -- -- -- -- -- -- --
   1   |   20    1   18   17   15
   2   |   14   11    2   16    3
   3   |   13    8    4    6   12
   4   |   19    5    7    9   10

Randomization 21

Random number seed for randomization = 13030

Blocks of the design printed in rows

 rep  1 - -- -- -- -- -- -- -- --
 plot      1    2    3    4    5
 block +- -- -- -- -- -- -- -- --
   1   |    6    9   12   10   11
   2   |   18   16    2    8   13
   3   |    3   15   17    4   20
   4   |    7   19    1    5   14

 rep  2 - -- -- -- -- -- -- -- --
 plot      1    2    3    4    5
 block +- -- -- -- -- -- -- -- --
   1   |    2    5   14   20   11
   2   |    3    7   10    9   16
   3   |    6   18   17    1    8
   4   |    4   19   12   13   15

Randomization 22

Random number seed for randomization = 31322

Blocks of the design printed in rows

 rep  1 - -- -- -- -- -- -- -- --
 plot      1    2    3    4    5
 block +- -- -- -- -- -- -- -- --
   1   |   17   14    1    6    2
   2   |   15   10   20   19    4
   3   |   13    8    7   11   18
   4   |    9    5   12   16    3

 rep  2 - -- -- -- -- -- -- -- --
 plot      1    2    3    4    5
 block +- -- -- -- -- -- -- -- --
   1   |    7    5   17   20    3
   2   |   10   16   14   13    1
   3   |    9   15   19   11    6
   4   |    8   12    2   18    4

Randomization 23

Random number seed for randomization = 3023

Blocks of the design printed in rows

 rep  1 - -- -- -- -- -- -- -- --
 plot      1    2    3    4    5
 block +- -- -- -- -- -- -- -- --
   1   |   11   17    8   20   16
   2   |    5   10   12   19    9
   3   |    1    6    3   18   14
   4   |    2   15    7   13    4

 rep  2 - -- -- -- -- -- -- -- --
 plot      1    2    3    4    5
 block +- -- -- -- -- -- -- -- --
   1   |   10   15   17   14   12
   2   |   18   19    7    3   11
   3   |   13    1    5    4    8
   4   |   20    2   16    6    9

Randomization 24

Random number seed for randomization = 7083

Blocks of the design printed in rows

 rep  1 - -- -- -- -- -- -- -- --
 plot      1    2    3    4    5
 block +- -- -- -- -- -- -- -- --
   1   |   19    2    5    9   15
   2   |   18   20    6   13   11
   3   |    7    3    4   10   16
   4   |   12    8    1   14   17

 rep  2 - -- -- -- -- -- -- -- --
 plot      1    2    3    4    5
 block +- -- -- -- -- -- -- -- --
   1   |   20   16    5   11    1
   2   |    3    6    4    9   14
   3   |   18   15   12   17    7
   4   |   10    2   13   19    8

Randomization 25

Random number seed for randomization = 15469

Blocks of the design printed in rows

 rep  1 - -- -- -- -- -- -- -- --
 plot      1    2    3    4    5
 block +- -- -- -- -- -- -- -- --
   1   |    8   20   14    4    2
   2   |   12    6   11   15   16
   3   |    1    5    7   17   10
   4   |   19    9   18   13    3

 rep  2 - -- -- -- -- -- -- -- --
 plot      1    2    3    4    5
 block +- -- -- -- -- -- -- -- --
   1   |   10    9   13    6    2
   2   |    7   19   14    4   16
   3   |    3   17   12   11   20
   4   |   15   18    1    5    8

Randomization 26

Random number seed for randomization = 32115

Blocks of the design printed in rows

 rep  1 - -- -- -- -- -- -- -- --
 plot      1    2    3    4    5
 block +- -- -- -- -- -- -- -- --
   1   |    3   11   14   17    7
   2   |    2    8    6    9   15
   3   |   16   18    4   19   12
   4   |   10    5   20    1   13

 rep  2 - -- -- -- -- -- -- -- --
 plot      1    2    3    4    5
 block +- -- -- -- -- -- -- -- --
   1   |   20    5   11    4    9
   2   |   10    3    6   19    7
   3   |   15   12    8    1   17
   4   |    2   14   16   18   13

Randomization 27

Random number seed for randomization = 20625

Blocks of the design printed in rows

 rep  1 - -- -- -- -- -- -- -- --
 plot      1    2    3    4    5
 block +- -- -- -- -- -- -- -- --
   1   |   15   19   14    9    4
   2   |    1   10   17   16    5
   3   |    6    2   11   13   20
   4   |    3   18    8    7   12

 rep  2 - -- -- -- -- -- -- -- --
 plot      1    2    3    4    5
 block +- -- -- -- -- -- -- -- --
   1   |   16    7    9   13    8
   2   |    4   18   14   10    2
   3   |    5   19   11    3    1
   4   |    6   12   15   20   17

Randomization 28

Random number seed for randomization = 3508

Blocks of the design printed in rows

 rep  1 - -- -- -- -- -- -- -- --
 plot      1    2    3    4    5
 block +- -- -- -- -- -- -- -- --
   1   |    3   14    7   19   12
   2   |   11   18    9   15   13
   3   |   16    1    4   10    6
   4   |   17    2    5    8   20

 rep  2 - -- -- -- -- -- -- -- --
 plot      1    2    3    4    5
 block +- -- -- -- -- -- -- -- --
   1   |    2    6   17    3   15
   2   |   10   20   19    7   13
   3   |    4    9    8   18   12
   4   |   11    1    5   14   16

Randomization 29

Random number seed for randomization = 31732

Blocks of the design printed in rows

 rep  1 - -- -- -- -- -- -- -- --
 plot      1    2    3    4    5
 block +- -- -- -- -- -- -- -- --
   1   |   15   20    4   18   14
   2   |   10    8   11    3    5
   3   |   17   12    9    6   19
   4   |    1    7   13    2   16

 rep  2 - -- -- -- -- -- -- -- --
 plot      1    2    3    4    5
 block +- -- -- -- -- -- -- -- --
   1   |    4   12   11    3   13
   2   |   18    7    6   17    5
   3   |   19    8    2   14   16
   4   |   15    9   10   20    1

Randomization 30

Random number seed for randomization = 2578

Blocks of the design printed in rows

 rep  1 - -- -- -- -- -- -- -- --
 plot      1    2    3    4    5
 block +- -- -- -- -- -- -- -- --
   1   |    8   13   14   16   17
   2   |    2    1    3    4   18
   3   |   10   12   15   19    7
   4   |    9    5    6   11   20

 rep  2 - -- -- -- -- -- -- -- --
 plot      1    2    3    4    5
 block +- -- -- -- -- -- -- -- --
   1   |   15   20    9   14   18
   2   |    8   12    4    6   17
   3   |   13    5    2    3   10
   4   |    1   11   19    7   16

Randomization 31

Random number seed for randomization = 2370

Blocks of the design printed in rows

 rep  1 - -- -- -- -- -- -- -- --
 plot      1    2    3    4    5
 block +- -- -- -- -- -- -- -- --
   1   |    6   16   17   19    4
   2   |   12    2    7   15    5
   3   |    9   18   20   14   13
   4   |    1   11    3   10    8

 rep  2 - -- -- -- -- -- -- -- --
 plot      1    2    3    4    5
 block +- -- -- -- -- -- -- -- --
   1   |   13    5   12   17   11
   2   |   19   14   20    2   10
   3   |    8    3   18    7   16
   4   |    1    9   15    4    6

Randomization 32

Random number seed for randomization = 10108

Blocks of the design printed in rows

 rep  1 - -- -- -- -- -- -- -- --
 plot      1    2    3    4    5
 block +- -- -- -- -- -- -- -- --
   1   |    4    8   17    7    9
   2   |   18   14   19    5   20
   3   |   12   10   15    2    6
   4   |   16    1   13    3   11

 rep  2 - -- -- -- -- -- -- -- --
 plot      1    2    3    4    5
 block +- -- -- -- -- -- -- -- --
   1   |    4   20   13   15    3
   2   |   12    5    1    7    9
   3   |    6   16   14   19    8
   4   |   18   10    2   11   17

Randomization 33

Random number seed for randomization = 11791

Blocks of the design printed in rows

 rep  1 - -- -- -- -- -- -- -- --
 plot      1    2    3    4    5
 block +- -- -- -- -- -- -- -- --
   1   |    6   19   12    8    3
   2   |   10   15   11    9   16
   3   |    5    7   18    4   13
   4   |    2    1   17   20   14

 rep  2 - -- -- -- -- -- -- -- --
 plot      1    2    3    4    5
 block +- -- -- -- -- -- -- -- --
   1   |    7    2   20   16    3
   2   |   11    4   19   17    8
   3   |    1    9   12   10   13
   4   |    5   14    6   15   18

Randomization 34

Random number seed for randomization = 6051

Blocks of the design printed in rows

 rep  1 - -- -- -- -- -- -- -- --
 plot      1    2    3    4    5
 block +- -- -- -- -- -- -- -- --
   1   |   13   20   15   11   19
   2   |   18   16    7    9   17
   3   |    1    2    8    6    4
   4   |    5    3   14   12   10

 rep  2 - -- -- -- -- -- -- -- --
 plot      1    2    3    4    5
 block +- -- -- -- -- -- -- -- --
   1   |   16   18    6   11    5
   2   |    1   14   17    4   19
   3   |    7    2   12   20   10
   4   |   15   13    8    9    3

Randomization 35

Random number seed for randomization = 12272

Blocks of the design printed in rows

 rep  1 - -- -- -- -- -- -- -- --
 plot      1    2    3    4    5
 block +- -- -- -- -- -- -- -- --
   1   |    8   18   17   19   16
   2   |   10    6   12    9    4
   3   |   20   15   13    3    7
   4   |   11    1   14    5    2

 rep  2 - -- -- -- -- -- -- -- --
 plot      1    2    3    4    5
 block +- -- -- -- -- -- -- -- --
   1   |   16    2    6   14    7
   2   |    4   18   19    5    3
   3   |   20   17   11   10   12
   4   |    9    8   15   13    1

Randomization 36

Random number seed for randomization = 18876

Blocks of the design printed in rows

 rep  1 - -- -- -- -- -- -- -- --
 plot      1    2    3    4    5
 block +- -- -- -- -- -- -- -- --
   1   |   15   12   17    3    2
   2   |    8    5    7   11   19
   3   |   18   13    6   16    9
   4   |    4    1   20   10   14

 rep  2 - -- -- -- -- -- -- -- --
 plot      1    2    3    4    5
 block +- -- -- -- -- -- -- -- --
   1   |   19   16    3   20    5
   2   |    6   12   18   14    8
   3   |    4    9   11   15    1
   4   |    7    2   10   13   17

Randomization 37

Random number seed for randomization = 10759

Blocks of the design printed in rows

 rep  1 - -- -- -- -- -- -- -- --
 plot      1    2    3    4    5
 block +- -- -- -- -- -- -- -- --
   1   |    1   15   16    5   20
   2   |   17    9   12    6   11
   3   |    4    8    2   13   19
   4   |    7   10   14   18    3

 rep  2 - -- -- -- -- -- -- -- --
 plot      1    2    3    4    5
 block +- -- -- -- -- -- -- -- --
   1   |    4   10   17    6    1
   2   |    9    5   14   19    8
   3   |   12    3   18   15    2
   4   |    7   13   20   11   16

Randomization 38

Random number seed for randomization = 2853

Blocks of the design printed in rows

 rep  1 - -- -- -- -- -- -- -- --
 plot      1    2    3    4    5
 block +- -- -- -- -- -- -- -- --
   1   |   13    7    3    5   20
   2   |   14    9   16   18   10
   3   |   15    6    2    8    4
   4   |   19    1   17   11   12

 rep  2 - -- -- -- -- -- -- -- --
 plot      1    2    3    4    5
 block +- -- -- -- -- -- -- -- --
   1   |    2   17   19    7   16
   2   |    9   15    1    5   20
   3   |   18   10    8   12    3
   4   |    6   11   13   14    4

Randomization 39

Random number seed for randomization = 28846

Blocks of the design printed in rows

 rep  1 - -- -- -- -- -- -- -- --
 plot      1    2    3    4    5
 block +- -- -- -- -- -- -- -- --
   1   |    4   14    3    6   20
   2   |    2   10   16    9   19
   3   |   11   12   15    5   17
   4   |    7   18    1   13    8

 rep  2 - -- -- -- -- -- -- -- --
 plot      1    2    3    4    5
 block +- -- -- -- -- -- -- -- --
   1   |    2   12    7   13   14
   2   |    6   20    8   16   15
   3   |    4   17   10    1   19
   4   |    5    3   11   18    9

Randomization 40

Random number seed for randomization = 23929

Blocks of the design printed in rows

 rep  1 - -- -- -- -- -- -- -- --
 plot      1    2    3    4    5
 block +- -- -- -- -- -- -- -- --
   1   |   17    6   16    3   13
   2   |    5    8   15   11   14
   3   |   18    4    1    7   19
   4   |    9    2   20   12   10

 rep  2 - -- -- -- -- -- -- -- --
 plot      1    2    3    4    5
 block +- -- -- -- -- -- -- -- --
   1   |   17    1   12    5    9
   2   |    8    6    4    2   13
   3   |    3   18   15   10   14
   4   |   20   16   11   19    7

Randomization 41

Random number seed for randomization = 5362

Blocks of the design printed in rows

 rep  1 - -- -- -- -- -- -- -- --
 plot      1    2    3    4    5
 block +- -- -- -- -- -- -- -- --
   1   |   12    5    7    8    9
   2   |    3   16   19    1   13
   3   |    2    6   11   17   14
   4   |   18   15   10   20    4

 rep  2 - -- -- -- -- -- -- -- --
 plot      1    2    3    4    5
 block +- -- -- -- -- -- -- -- --
   1   |    1   19    8   10   11
   2   |    6   17   13    9   20
   3   |    4    3    7   18   14
   4   |   16    5   12   15    2

Randomization 42

Random number seed for randomization = 7185

Blocks of the design printed in rows

 rep  1 - -- -- -- -- -- -- -- --
 plot      1    2    3    4    5
 block +- -- -- -- -- -- -- -- --
   1   |    6    9   16    2   10
   2   |   11   12   13    4   20
   3   |    7   15   17   14    1
   4   |    3   19    8    5   18

 rep  2 - -- -- -- -- -- -- -- --
 plot      1    2    3    4    5
 block +- -- -- -- -- -- -- -- --
   1   |   12   13   19    7   16
   2   |   17   20    2   14    5
   3   |    4   18    6    8    1
   4   |    3   15   11   10    9

Randomization 43

Random number seed for randomization = 22072

Blocks of the design printed in rows

 rep  1 - -- -- -- -- -- -- -- --
 plot      1    2    3    4    5
 block +- -- -- -- -- -- -- -- --
   1   |    1   20   10   13    2
   2   |   11    5    6   17    9
   3   |   19   12   15    7    3
   4   |    4   18   14   16    8

 rep  2 - -- -- -- -- -- -- -- --
 plot      1    2    3    4    5
 block +- -- -- -- -- -- -- -- --
   1   |   11    9   14    3    2
   2   |   19   12    5   18    1
   3   |    4   15   16    6   20
   4   |   13    7   10   17    8

Randomization 44

Random number seed for randomization = 21041

Blocks of the design printed in rows

 rep  1 - -- -- -- -- -- -- -- --
 plot      1    2    3    4    5
 block +- -- -- -- -- -- -- -- --
   1   |    8   20   19   15    7
   2   |   11   14   12   17   18
   3   |    9    6    1   13    3
   4   |    5   16    2   10    4

 rep  2 - -- -- -- -- -- -- -- --
 plot      1    2    3    4    5
 block +- -- -- -- -- -- -- -- --
   1   |   19   16   10   14   13
   2   |    3   11   20    8    5
   3   |   17    7   18    1    4
   4   |   15    6   12    9    2

Randomization 45

Random number seed for randomization = 20800

Blocks of the design printed in rows

 rep  1 - -- -- -- -- -- -- -- --
 plot      1    2    3    4    5
 block +- -- -- -- -- -- -- -- --
   1   |   13   18   19   11   14
   2   |   10    2   12    7    8
   3   |   15    4   17    3    1
   4   |    6    5   16    9   20

 rep  2 - -- -- -- -- -- -- -- --
 plot      1    2    3    4    5
 block +- -- -- -- -- -- -- -- --
   1   |   19    7    3   20    6
   2   |   17   14    9   18   12
   3   |   10   15    2    5   13
   4   |    8    4   16   11    1

Randomization 46

Random number seed for randomization = 29293

Blocks of the design printed in rows

 rep  1 - -- -- -- -- -- -- -- --
 plot      1    2    3    4    5
 block +- -- -- -- -- -- -- -- --
   1   |   16    9   10    2   13
   2   |    3   12    4    1   17
   3   |   11   15    7   14   20
   4   |    6    5    8   18   19

 rep  2 - -- -- -- -- -- -- -- --
 plot      1    2    3    4    5
 block +- -- -- -- -- -- -- -- --
   1   |    1   19    3   10   11
   2   |    5   20   12    7    2
   3   |    8    4   16   15    6
   4   |    9   18   13   14   17

Randomization 47

Random number seed for randomization = 1785

Blocks of the design printed in rows

 rep  1 - -- -- -- -- -- -- -- --
 plot      1    2    3    4    5
 block +- -- -- -- -- -- -- -- --
   1   |    6   17   13   10   14
   2   |    8   15    2    7   18
   3   |   19   16    9   11    5
   4   |    3    1   20   12    4

 rep  2 - -- -- -- -- -- -- -- --
 plot      1    2    3    4    5
 block +- -- -- -- -- -- -- -- --
   1   |   17    3    8   19    4
   2   |    6    5   20   10   18
   3   |    7    2   11    1   14
   4   |   16   12   13   15    9

Randomization 48

Random number seed for randomization = 17536

Blocks of the design printed in rows

 rep  1 - -- -- -- -- -- -- -- --
 plot      1    2    3    4    5
 block +- -- -- -- -- -- -- -- --
   1   |   16   17    1    5   20
   2   |    3   18    7   15    6
   3   |    2    4   14   10    8
   4   |   19   12    9   11   13

 rep  2 - -- -- -- -- -- -- -- --
 plot      1    2    3    4    5
 block +- -- -- -- -- -- -- -- --
   1   |    3   15    1    2   11
   2   |    4   16   14    6   13
   3   |    8   12   18   19    5
   4   |   17   20    7    9   10

Randomization 49

Random number seed for randomization = 14609

Blocks of the design printed in rows

 rep  1 - -- -- -- -- -- -- -- --
 plot      1    2    3    4    5
 block +- -- -- -- -- -- -- -- --
   1   |   19   14    5   18    7
   2   |   13    3    1    8   15
   3   |   20   10    2   11   16
   4   |    4    9   17    6   12

 rep  2 - -- -- -- -- -- -- -- --
 plot      1    2    3    4    5
 block +- -- -- -- -- -- -- -- --
   1   |    3    5    1   10    4
   2   |    9    2   15   18   11
   3   |   12   16    6   13    7
   4   |    8   19   17   14   20

Randomization 50

Random number seed for randomization = 13066

Blocks of the design printed in rows

 rep  1 - -- -- -- -- -- -- -- --
 plot      1    2    3    4    5
 block +- -- -- -- -- -- -- -- --
   1   |   17    7   15    9    4
   2   |    5   19    1   11   12
   3   |   16    2   10   18    6
   4   |    3   20   13    8   14

 rep  2 - -- -- -- -- -- -- -- --
 plot      1    2    3    4    5
 block +- -- -- -- -- -- -- -- --
   1   |    8    7    2   13   19
   2   |    4   12   17   10    3
   3   |   11    9   16    5   20
   4   |   15    6    1   14   18

Randomization 51

Random number seed for randomization = 6667

Blocks of the design printed in rows

 rep  1 - -- -- -- -- -- -- -- --
 plot      1    2    3    4    5
 block +- -- -- -- -- -- -- -- --
   1   |   11   17   18   14    6
   2   |   16    4    9    1   13
   3   |   20   10    8    5   15
   4   |    3    7   19   12    2

 rep  2 - -- -- -- -- -- -- -- --
 plot      1    2    3    4    5
 block +- -- -- -- -- -- -- -- --
   1   |    5    4   16    2   18
   2   |    1   11   19    8   15
   3   |   14    9    7   12   20
   4   |   17    3   10   13    6

Randomization 52

Random number seed for randomization = 30946

Blocks of the design printed in rows

 rep  1 - -- -- -- -- -- -- -- --
 plot      1    2    3    4    5
 block +- -- -- -- -- -- -- -- --
   1   |   10   14    5    6   11
   2   |   16   13    2   12    8
   3   |   15   20   17    7    4
   4   |   18    3   19    9    1

 rep  2 - -- -- -- -- -- -- -- --
 plot      1    2    3    4    5
 block +- -- -- -- -- -- -- -- --
   1   |   18    9    6   12   17
   2   |    3   16   11   14    4
   3   |    1    2   10    7   13
   4   |   20   19    8   15    5

Randomization 53

Random number seed for randomization = 5668

Blocks of the design printed in rows

 rep  1 - -- -- -- -- -- -- -- --
 plot      1    2    3    4    5
 block +- -- -- -- -- -- -- -- --
   1   |   10    1   19    4   20
   2   |   18    2    8   12   16
   3   |    7    5   15   11   17
   4   |   13    9    6    3   14

 rep  2 - -- -- -- -- -- -- -- --
 plot      1    2    3    4    5
 block +- -- -- -- -- -- -- -- --
   1   |   11    8    9    1   13
   2   |   10   14   19   18   15
   3   |   16    3    2    7   20
   4   |    5    4   17   12    6

Randomization 54

Random number seed for randomization = 26993

Blocks of the design printed in rows

 rep  1 - -- -- -- -- -- -- -- --
 plot      1    2    3    4    5
 block +- -- -- -- -- -- -- -- --
   1   |    9    3   19    1    6
   2   |    5    7    8   11   18
   3   |   14   10    2   17   20
   4   |   16   13   15   12    4

 rep  2 - -- -- -- -- -- -- -- --
 plot      1    2    3    4    5
 block +- -- -- -- -- -- -- -- --
   1   |   13   11    6   15   17
   2   |    8    4    1    2   19
   3   |   10    3   18    5   12
   4   |    9   16    7   20   14

Randomization 55

Random number seed for randomization = 18664

Blocks of the design printed in rows

 rep  1 - -- -- -- -- -- -- -- --
 plot      1    2    3    4    5
 block +- -- -- -- -- -- -- -- --
   1   |   11   20   16    5   10
   2   |   14    7    8    6    1
   3   |    9    3   15    4   12
   4   |   17   13    2   18   19

 rep  2 - -- -- -- -- -- -- -- --
 plot      1    2    3    4    5
 block +- -- -- -- -- -- -- -- --
   1   |   17    4    7   14   11
   2   |   13    9    3    6   20
   3   |   16    2   18    1   12
   4   |   15    8    5   10   19

Randomization 56

Random number seed for randomization = 6673

Blocks of the design printed in rows

 rep  1 - -- -- -- -- -- -- -- --
 plot      1    2    3    4    5
 block +- -- -- -- -- -- -- -- --
   1   |    8   18   12    9   16
   2   |   10   15   13    5    1
   3   |    6    4   17    7    2
   4   |   14   20   19    3   11

 rep  2 - -- -- -- -- -- -- -- --
 plot      1    2    3    4    5
 block +- -- -- -- -- -- -- -- --
   1   |   10   19    8   14    6
   2   |   20    1   18   16    4
   3   |    9    5    2   15   11
   4   |   12   17   13    7    3

Randomization 57
[truncated: 527,867 more chars]
